# Supplementary material for: Targeted protein degradation systems to enhance Wnt signaling
Source: eLife. 2024 Jun 7;13:RP93908. doi: 10.7554/eLife.93908 (PMC11161174; doi:10.7554/eLife.93908)
Supplement: Figure 1—figure supplement 1—source data 1. [file elife-93908-fig1-figsupp1-data1.zip]

Archive with 14 entries (14 files):
- 8G8-Fab_Chromatography.txt
- 8M24 _Fab_Chromatography.txt
- hASGR1-CRD_Chromatography.txt
- hASGR1-CRD-8G8-Fab_Chromatography.txt
- hASGR1-CRD-8M24-Fab_Chromatography.txt
- hASGR2-CRD_Chromatography.txt
- hASGR2-CRD-8G8-Fab_Chromatography.txt
- hASGR2-CRD-8M24-Fab_Chromatography.txt
- mASGR1-CRD_Chromatography.txt
- mASGR1-CRD-8G8-Fab_Chromatography.txt
- mASGR1-CRD-8M24-Fab_Chromatography.txt
- mASGR2-CRD_Chromatography.txt
- mASGR2-CRD-8G8-Fab_Chromatography.txt
- mASGR2-CRD-8M24-Fab_Chromatography.txt
