# Supplementary material for: Targeted protein degradation systems to enhance Wnt signaling
Source: eLife. 2024 Jun 7;13:RP93908. doi: 10.7554/eLife.93908 (PMC11161174; doi:10.7554/eLife.93908)
Supplement: Figure 1—figure supplement 1—source data 1. [file elife-93908-fig1-figsupp1-data1.zip › 8G8-Fab_Chromatography.txt]

URL	chrom://thermoelectronn/ChromeleonLocal/Partha/20230112_ASGR1-2_8M24_8G8.seq/979.smp/UV_VIS_1.channel
Channel	UV_VIS_1

Injection Information:
Data Vault	ChromeleonLocal
Sequence	20230112_ASGR1-2_8M24_8G8
Name	8G8Fab
Number	11
Position	R:F1
Comment	
Processing Method	Reversed Phase HPLC Process
Instrument Method	TSK-G3000 SEC 0.3ml_min 20 min
Type	Unknown
Status	Finished
Inject Time	1/12/2023 8:34:23 PM -08:00
Volume (µl)	25.00
Dilution Factor	1.0000
Weight	1.0000

Raw Data Information:
Time Min. (min)	0.016700
Time Max. (min)	20.000033
Data Points	1200
Detector	UV
Generating Data System	Chromeleon 7.2.10.23925
Exporting Data System	Chromeleon 7.2.10.0
Operator	Instrument Controller
Signal Quantity	Absorbance
Signal Unit	mAU
Signal Min.	-0.097070
Signal Max.	107.230850
Channel	UV_VIS_1
Driver Name	Thermo.Vanquish.VWD.dll
Channel Type	Evaluation
Min. Step (s)	1
Max. Step (s)	1
Average Step (s)	1

Signal Parameter Information:
Signal Info	WVL:280 nm

Raw Data:
Time (min)	Step (s)	Value (mAU)
0.016700	n.a.	0.000000
0.033367	1	-0.000060
0.050033	1	-0.000360
0.066700	1	-0.001070
0.083367	1	-0.002180
0.100033	1	-0.003860
0.116700	1	-0.006460
0.133367	1	-0.010160
0.150033	1	-0.014800
0.166700	1	-0.020200
0.183367	1	-0.026250
0.200033	1	-0.032700
0.216700	1	-0.038740
0.233367	1	-0.043160
0.250033	1	-0.044930
0.266700	1	-0.043480
0.283367	1	-0.039110
0.300033	1	-0.033320
0.316700	1	-0.028260
0.333367	1	-0.025890
0.350033	1	-0.027540
0.366700	1	-0.032620
0.383367	1	-0.038030
0.400033	1	-0.039980
0.416700	1	-0.036470
0.433367	1	-0.028610
0.450033	1	-0.019840
0.466700	1	-0.013930
0.483367	1	-0.012710
0.500033	1	-0.015370
0.516700	1	-0.019750
0.533367	1	-0.023450
0.550033	1	-0.024430
0.566700	1	-0.022620
0.583367	1	-0.020310
0.600033	1	-0.020490
0.616700	1	-0.024510
0.633367	1	-0.030940
0.650033	1	-0.036860
0.666700	1	-0.040120
0.683367	1	-0.039780
0.700033	1	-0.036270
0.716700	1	-0.031370
0.733367	1	-0.026830
0.750033	1	-0.023850
0.766700	1	-0.024240
0.783367	1	-0.029340
0.800033	1	-0.037430
0.816700	1	-0.044110
0.833367	1	-0.045960
0.850033	1	-0.043350
0.866700	1	-0.039810
0.883367	1	-0.038930
0.900033	1	-0.041840
0.916700	1	-0.046760
0.933367	1	-0.050410
0.950033	1	-0.050590
0.966700	1	-0.047630
0.983367	1	-0.043390
1.000033	1	-0.040000
1.016700	1	-0.039150
1.033367	1	-0.041530
1.050033	1	-0.045220
1.066700	1	-0.045980
1.083367	1	-0.041580
1.100033	1	-0.034480
1.116700	1	-0.028840
1.133367	1	-0.026280
1.150033	1	-0.025770
1.166700	1	-0.026330
1.183367	1	-0.027900
1.200033	1	-0.030040
1.216700	1	-0.032370
1.233367	1	-0.035540
1.250033	1	-0.040240
1.266700	1	-0.045720
1.283367	1	-0.050140
1.300033	1	-0.051990
1.316700	1	-0.050360
1.333367	1	-0.045050
1.350033	1	-0.037820
1.366700	1	-0.031750
1.383367	1	-0.028820
1.400033	1	-0.029270
1.416700	1	-0.032180
1.433367	1	-0.035920
1.450033	1	-0.038500
1.466700	1	-0.038370
1.483367	1	-0.035950
1.500033	1	-0.033630
1.516700	1	-0.033630
1.533367	1	-0.035810
1.550033	1	-0.037520
1.566700	1	-0.036300
1.583367	1	-0.032560
1.600033	1	-0.029570
1.616700	1	-0.031490
1.633367	1	-0.040140
1.650033	1	-0.052280
1.666700	1	-0.061360
1.683367	1	-0.063660
1.700033	1	-0.060490
1.716700	1	-0.055010
1.733367	1	-0.049410
1.750033	1	-0.044510
1.766700	1	-0.040430
1.783367	1	-0.037480
1.800033	1	-0.036300
1.816700	1	-0.036700
1.833367	1	-0.037310
1.850033	1	-0.037640
1.866700	1	-0.038840
1.883367	1	-0.041740
1.900033	1	-0.045640
1.916700	1	-0.048560
1.933367	1	-0.048000
1.950033	1	-0.042740
1.966700	1	-0.033790
1.983367	1	-0.023540
2.000033	1	-0.015130
2.016700	1	-0.011530
2.033367	1	-0.013530
2.050033	1	-0.019450
2.066700	1	-0.026730
2.083367	1	-0.032880
2.100033	1	-0.036410
2.116700	1	-0.038050
2.133367	1	-0.039290
2.150033	1	-0.040580
2.166700	1	-0.041690
2.183367	1	-0.042560
2.200033	1	-0.043770
2.216700	1	-0.046030
2.233367	1	-0.049060
2.250033	1	-0.051970
2.266700	1	-0.054580
2.283367	1	-0.057590
2.300033	1	-0.060990
2.316700	1	-0.063040
2.333367	1	-0.062520
2.350033	1	-0.060140
2.366700	1	-0.057020
2.383367	1	-0.053380
2.400033	1	-0.049110
2.416700	1	-0.044150
2.433367	1	-0.039150
2.450033	1	-0.036280
2.466700	1	-0.037800
2.483367	1	-0.043550
2.500033	1	-0.050950
2.516700	1	-0.056600
2.533367	1	-0.058770
2.550033	1	-0.059430
2.566700	1	-0.061890
2.583367	1	-0.065800
2.600033	1	-0.067060
2.616700	1	-0.063350
2.633367	1	-0.057020
2.650033	1	-0.051660
2.666700	1	-0.048500
2.683367	1	-0.047020
2.700033	1	-0.046930
2.716700	1	-0.048530
2.733367	1	-0.051700
2.750033	1	-0.055210
2.766700	1	-0.057540
2.783367	1	-0.058380
2.800033	1	-0.058700
2.816700	1	-0.059480
2.833367	1	-0.060810
2.850033	1	-0.061710
2.866700	1	-0.061000
2.883367	1	-0.058560
2.900033	1	-0.055660
2.916700	1	-0.053760
2.933367	1	-0.052820
2.950033	1	-0.051470
2.966700	1	-0.049370
2.983367	1	-0.048190
3.000033	1	-0.049780
3.016700	1	-0.054320
3.033367	1	-0.060260
3.050033	1	-0.065400
3.066700	1	-0.067600
3.083367	1	-0.065340
3.100033	1	-0.059720
3.116700	1	-0.054500
3.133367	1	-0.052180
3.150033	1	-0.051900
3.166700	1	-0.051830
3.183367	1	-0.051540
3.200033	1	-0.051440
3.216700	1	-0.050790
3.233367	1	-0.048540
3.250033	1	-0.045970
3.266700	1	-0.045480
3.283367	1	-0.046410
3.300033	1	-0.045610
3.316700	1	-0.042210
3.333367	1	-0.038490
3.350033	1	-0.037140
3.366700	1	-0.039780
3.383367	1	-0.046180
3.400033	1	-0.053860
3.416700	1	-0.059630
3.433367	1	-0.061690
3.450033	1	-0.060480
3.466700	1	-0.058040
3.483367	1	-0.055820
3.500033	1	-0.054100
3.516700	1	-0.053110
3.533367	1	-0.052810
3.550033	1	-0.053050
3.566700	1	-0.053990
3.583367	1	-0.055800
3.600033	1	-0.058750
3.616700	1	-0.062920
3.633367	1	-0.067470
3.650033	1	-0.071040
3.666700	1	-0.072490
3.683367	1	-0.071380
3.700033	1	-0.068170
3.716700	1	-0.064510
3.733367	1	-0.062890
3.750033	1	-0.064810
3.766700	1	-0.069080
3.783367	1	-0.072680
3.800033	1	-0.073200
3.816700	1	-0.070090
3.833367	1	-0.064080
3.850033	1	-0.056150
3.866700	1	-0.047530
3.883367	1	-0.040610
3.900033	1	-0.038130
3.916700	1	-0.040780
3.933367	1	-0.046700
3.950033	1	-0.053100
3.966700	1	-0.058090
3.983367	1	-0.061310
4.000033	1	-0.063710
4.016700	1	-0.067510
4.033367	1	-0.074400
4.050033	1	-0.082450
4.066700	1	-0.086290
4.083367	1	-0.081690
4.100033	1	-0.069720
4.116700	1	-0.055750
4.133367	1	-0.044880
4.150033	1	-0.038840
4.166700	1	-0.036840
4.183367	1	-0.037590
4.200033	1	-0.040030
4.216700	1	-0.043020
4.233367	1	-0.045400
4.250033	1	-0.046140
4.266700	1	-0.044770
4.283367	1	-0.041820
4.300033	1	-0.038720
4.316700	1	-0.036840
4.333367	1	-0.036700
4.350033	1	-0.037170
4.366700	1	-0.035970
4.383367	1	-0.031770
4.400033	1	-0.026280
4.416700	1	-0.023280
4.433367	1	-0.025400
4.450033	1	-0.031760
4.466700	1	-0.038900
4.483367	1	-0.043500
4.500033	1	-0.044080
4.516700	1	-0.041320
4.533367	1	-0.037250
4.550033	1	-0.033510
4.566700	1	-0.030270
4.583367	1	-0.027320
4.600033	1	-0.024890
4.616700	1	-0.023200
4.633367	1	-0.022670
4.650033	1	-0.023220
4.666700	1	-0.022730
4.683367	1	-0.018870
4.700033	1	-0.012180
4.716700	1	-0.005690
4.733367	1	-0.002310
4.750033	1	-0.002370
4.766700	1	-0.003620
4.783367	1	-0.004130
4.800033	1	-0.004050
4.816700	1	-0.004070
4.833367	1	-0.003820
4.850033	1	-0.002820
4.866700	1	-0.001550
4.883367	1	-0.000800
4.900033	1	-0.000410
4.916700	1	0.000390
4.933367	1	0.001870
4.950033	1	0.004170
4.966700	1	0.008060
4.983367	1	0.013520
5.000033	1	0.019130
5.016700	1	0.023880
5.033367	1	0.028740
5.050033	1	0.035880
5.066700	1	0.046090
5.083367	1	0.056910
5.100033	1	0.064440
5.116700	1	0.066660
5.133367	1	0.064460
5.150033	1	0.060550
5.166700	1	0.057170
5.183367	1	0.055260
5.200033	1	0.055500
5.216700	1	0.057790
5.233367	1	0.060570
5.250033	1	0.062500
5.266700	1	0.064150
5.283367	1	0.067390
5.300033	1	0.073220
5.316700	1	0.080240
5.333367	1	0.086330
5.350033	1	0.091050
5.366700	1	0.095210
5.383367	1	0.098840
5.400033	1	0.100910
5.416700	1	0.100570
5.433367	1	0.097930
5.450033	1	0.093970
5.466700	1	0.090340
5.483367	1	0.088070
5.500033	1	0.086230
5.516700	1	0.083180
5.533367	1	0.078550
5.550033	1	0.073690
5.566700	1	0.069800
5.583367	1	0.066250
5.600033	1	0.061260
5.616700	1	0.054170
5.633367	1	0.046400
5.650033	1	0.040140
5.666700	1	0.037230
5.683367	1	0.038240
5.700033	1	0.041440
5.716700	1	0.043750
5.733367	1	0.043390
5.750033	1	0.039820
5.766700	1	0.032880
5.783367	1	0.023770
5.800033	1	0.014940
5.816700	1	0.008090
5.833367	1	0.003580
5.850033	1	0.001060
5.866700	1	0.000180
5.883367	1	0.000790
5.900033	1	0.002190
5.916700	1	0.003460
5.933367	1	0.004330
5.950033	1	0.004560
5.966700	1	0.003480
5.983367	1	0.001220
6.000033	1	-0.000360
6.016700	1	0.000790
6.033367	1	0.004830
6.050033	1	0.010090
6.066700	1	0.014830
6.083367	1	0.017690
6.100033	1	0.017630
6.116700	1	0.014480
6.133367	1	0.009310
6.150033	1	0.004120
6.166700	1	0.001300
6.183367	1	0.002390
6.200033	1	0.006640
6.216700	1	0.011180
6.233367	1	0.013210
6.250033	1	0.011480
6.266700	1	0.005450
6.283367	1	-0.005000
6.300033	1	-0.017680
6.316700	1	-0.028870
6.333367	1	-0.036820
6.350033	1	-0.041660
6.366700	1	-0.042620
6.383367	1	-0.038660
6.400033	1	-0.030550
6.416700	1	-0.020350
6.433367	1	-0.009860
6.450033	1	-0.000300
6.466700	1	0.007530
6.483367	1	0.012050
6.500033	1	0.010370
6.516700	1	0.001000
6.533367	1	-0.013950
6.550033	1	-0.029880
6.566700	1	-0.041810
6.583367	1	-0.046470
6.600033	1	-0.044600
6.616700	1	-0.040560
6.633367	1	-0.038290
6.650033	1	-0.038590
6.666700	1	-0.041290
6.683367	1	-0.046840
6.700033	1	-0.053900
6.716700	1	-0.058920
6.733367	1	-0.059530
6.750033	1	-0.056440
6.766700	1	-0.051120
6.783367	1	-0.043970
6.800033	1	-0.035160
6.816700	1	-0.025770
6.833367	1	-0.017680
6.850033	1	-0.013170
6.866700	1	-0.013790
6.883367	1	-0.019200
6.900033	1	-0.027240
6.916700	1	-0.034860
6.933367	1	-0.038980
6.950033	1	-0.038200
6.966700	1	-0.034310
6.983367	1	-0.030870
7.000033	1	-0.030520
7.016700	1	-0.033550
7.033367	1	-0.037700
7.050033	1	-0.040120
7.066700	1	-0.039820
7.083367	1	-0.037100
7.100033	1	-0.032680
7.116700	1	-0.028090
7.133367	1	-0.024380
7.150033	1	-0.021270
7.166700	1	-0.019050
7.183367	1	-0.019100
7.200033	1	-0.021780
7.216700	1	-0.025600
7.233367	1	-0.028710
7.250033	1	-0.029970
7.266700	1	-0.029370
7.283367	1	-0.027830
7.300033	1	-0.026730
7.316700	1	-0.027570
7.333367	1	-0.030870
7.350033	1	-0.035480
7.366700	1	-0.039930
7.383367	1	-0.043580
7.400033	1	-0.045620
7.416700	1	-0.044750
7.433367	1	-0.041010
7.450033	1	-0.036360
7.466700	1	-0.032690
7.483367	1	-0.030860
7.500033	1	-0.030770
7.516700	1	-0.031400
7.533367	1	-0.031550
7.550033	1	-0.030730
7.566700	1	-0.028620
7.583367	1	-0.024710
7.600033	1	-0.019650
7.616700	1	-0.015350
7.633367	1	-0.012920
7.650033	1	-0.012590
7.666700	1	-0.014850
7.683367	1	-0.019650
7.700033	1	-0.025380
7.716700	1	-0.029550
7.733367	1	-0.030820
7.750033	1	-0.030080
7.766700	1	-0.029660
7.783367	1	-0.031610
7.800033	1	-0.036110
7.816700	1	-0.041560
7.833367	1	-0.046320
7.850033	1	-0.049930
7.866700	1	-0.052510
7.883367	1	-0.053150
7.900033	1	-0.050920
7.916700	1	-0.047190
7.933367	1	-0.044080
7.950033	1	-0.041770
7.966700	1	-0.039530
7.983367	1	-0.036660
8.000033	1	-0.031810
8.016700	1	-0.023910
8.033367	1	-0.013470
8.050033	1	-0.001840
8.066700	1	0.009670
8.083367	1	0.019500
8.100033	1	0.026370
8.116700	1	0.030760
8.133367	1	0.034540
8.150033	1	0.039210
8.166700	1	0.045220
8.183367	1	0.051930
8.200033	1	0.057550
8.216700	1	0.060220
8.233367	1	0.059980
8.250033	1	0.059030
8.266700	1	0.059470
8.283367	1	0.061580
8.300033	1	0.064150
8.316700	1	0.065520
8.333367	1	0.064670
8.350033	1	0.062070
8.366700	1	0.059500
8.383367	1	0.059210
8.400033	1	0.062870
8.416700	1	0.070810
8.433367	1	0.081280
8.450033	1	0.091270
8.466700	1	0.099980
8.483367	1	0.109700
8.500033	1	0.121530
8.516700	1	0.132980
8.533367	1	0.140540
8.550033	1	0.142680
8.566700	1	0.140930
8.583367	1	0.138930
8.600033	1	0.139300
8.616700	1	0.141460
8.633367	1	0.143590
8.650033	1	0.145230
8.666700	1	0.146470
8.683367	1	0.146170
8.700033	1	0.143500
8.716700	1	0.139800
8.733367	1	0.137090
8.750033	1	0.135680
8.766700	1	0.134540
8.783367	1	0.132910
8.800033	1	0.130320
8.816700	1	0.126630
8.833367	1	0.123090
8.850033	1	0.121640
8.866700	1	0.122940
8.883367	1	0.126370
8.900033	1	0.130270
8.916700	1	0.131660
8.933367	1	0.128090
8.950033	1	0.120270
8.966700	1	0.111180
8.983367	1	0.103740
9.000033	1	0.100050
9.016700	1	0.100920
9.033367	1	0.105480
9.050033	1	0.112350
9.066700	1	0.120270
9.083367	1	0.126930
9.100033	1	0.129820
9.116700	1	0.128920
9.133367	1	0.126630
9.150033	1	0.125340
9.166700	1	0.126450
9.183367	1	0.130370
9.200033	1	0.135990
9.216700	1	0.140790
9.233367	1	0.142190
9.250033	1	0.139290
9.266700	1	0.133750
9.283367	1	0.127850
9.300033	1	0.122380
9.316700	1	0.117050
9.333367	1	0.112300
9.350033	1	0.110380
9.366700	1	0.113800
9.383367	1	0.122470
9.400033	1	0.134140
9.416700	1	0.146620
9.433367	1	0.157620
9.450033	1	0.164800
9.466700	1	0.167770
9.483367	1	0.167830
9.500033	1	0.166400
9.516700	1	0.165570
9.533367	1	0.168720
9.550033	1	0.177200
9.566700	1	0.187920
9.583367	1	0.196620
9.600033	1	0.201690
9.616700	1	0.203720
9.633367	1	0.203830
9.650033	1	0.203170
9.666700	1	0.202790
9.683367	1	0.203920
9.700033	1	0.208000
9.716700	1	0.216000
9.733367	1	0.227360
9.750033	1	0.240670
9.766700	1	0.255500
9.783367	1	0.272760
9.800033	1	0.294720
9.816700	1	0.326410
9.833367	1	0.376740
9.850033	1	0.460490
9.866700	1	0.603360
9.883367	1	0.850620
9.900033	1	1.277580
9.916700	1	1.997410
9.933367	1	3.163530
9.950033	1	4.964500
9.966700	1	7.607180
9.983367	1	11.288360
10.000033	1	16.160330
10.016700	1	22.297860
10.033367	1	29.674680
10.050033	1	38.153570
10.066700	1	47.488730
10.083367	1	57.339130
10.100033	1	67.292530
10.116700	1	76.900100
10.133367	1	85.718890
10.150033	1	93.352110
10.166700	1	99.479730
10.183367	1	103.883220
10.200033	1	106.461900
10.216700	1	107.230850
10.233367	1	106.303900
10.250033	1	103.873340
10.266700	1	100.189300
10.283367	1	95.535270
10.300033	1	90.201600
10.316700	1	84.462410
10.333367	1	78.557790
10.350033	1	72.682550
10.366700	1	66.984370
10.383367	1	61.569630
10.400033	1	56.510030
10.416700	1	51.847030
10.433367	1	47.595640
10.450033	1	43.750620
10.466700	1	40.294080
10.483367	1	37.199900
10.500033	1	34.436260
10.516700	1	31.970030
10.533367	1	29.770670
10.550033	1	27.810480
10.566700	1	26.063080
10.583367	1	24.501820
10.600033	1	23.100490
10.616700	1	21.836820
10.633367	1	20.693650
10.650033	1	19.656810
10.666700	1	18.713760
10.683367	1	17.852530
10.700033	1	17.060790
10.716700	1	16.326640
10.733367	1	15.640160
10.750033	1	14.994540
10.766700	1	14.385410
10.783367	1	13.809270
10.800033	1	13.262250
10.816700	1	12.740250
10.833367	1	12.240030
10.850033	1	11.759530
10.866700	1	11.296990
10.883367	1	10.850350
10.900033	1	10.418540
10.916700	1	10.001930
10.933367	1	9.600940
10.950033	1	9.215310
10.966700	1	8.844570
10.983367	1	8.487300
11.000033	1	8.141090
11.016700	1	7.805010
11.033367	1	7.479890
11.050033	1	7.165690
11.066700	1	6.861140
11.083367	1	6.565910
11.100033	1	6.280500
11.116700	1	6.004650
11.133367	1	5.737310
11.150033	1	5.477460
11.166700	1	5.225550
11.183367	1	4.983970
11.200033	1	4.754510
11.216700	1	4.536830
11.233367	1	4.330070
11.250033	1	4.133230
11.266700	1	3.944100
11.283367	1	3.760870
11.300033	1	3.584610
11.316700	1	3.417960
11.333367	1	3.262600
11.350033	1	3.118590
11.366700	1	2.984460
11.383367	1	2.857210
11.400033	1	2.733710
11.416700	1	2.612220
11.433367	1	2.492060
11.450033	1	2.373230
11.466700	1	2.257150
11.483367	1	2.146920
11.500033	1	2.045370
11.516700	1	1.952840
11.533367	1	1.867490
11.550033	1	1.787890
11.566700	1	1.713490
11.583367	1	1.643060
11.600033	1	1.575180
11.616700	1	1.509610
11.633367	1	1.446960
11.650033	1	1.387960
11.666700	1	1.333210
11.683367	1	1.282550
11.700033	1	1.234330
11.716700	1	1.186900
11.733367	1	1.140840
11.750033	1	1.098720
11.766700	1	1.062940
11.783367	1	1.033520
11.800033	1	1.007260
11.816700	1	0.979530
11.833367	1	0.947910
11.850033	1	0.913490
11.866700	1	0.878960
11.883367	1	0.846340
11.900033	1	0.816220
11.916700	1	0.788650
11.933367	1	0.764020
11.950033	1	0.742880
11.966700	1	0.725260
11.983367	1	0.710820
12.000033	1	0.699520
12.016700	1	0.690830
12.033367	1	0.682180
12.050033	1	0.670530
12.066700	1	0.655120
12.083367	1	0.637430
12.100033	1	0.619590
12.116700	1	0.602690
12.133367	1	0.586010
12.150033	1	0.569770
12.166700	1	0.556280
12.183367	1	0.546090
12.200033	1	0.536240
12.216700	1	0.524320
12.233367	1	0.511260
12.250033	1	0.499060
12.266700	1	0.488310
12.283367	1	0.478740
12.300033	1	0.469990
12.316700	1	0.461030
12.333367	1	0.450190
12.350033	1	0.436790
12.366700	1	0.422350
12.383367	1	0.409200
12.400033	1	0.397950
12.416700	1	0.387330
12.433367	1	0.376100
12.450033	1	0.364070
12.466700	1	0.351940
12.483367	1	0.341490
12.500033	1	0.335600
12.516700	1	0.336030
12.533367	1	0.340680
12.550033	1	0.344670
12.566700	1	0.343890
12.583367	1	0.336550
12.600033	1	0.324350
12.616700	1	0.312220
12.633367	1	0.303690
12.650033	1	0.297680
12.666700	1	0.291090
12.683367	1	0.282740
12.700033	1	0.274540
12.716700	1	0.270590
12.733367	1	0.273120
12.750033	1	0.279420
12.766700	1	0.284680
12.783367	1	0.286020
12.800033	1	0.283480
12.816700	1	0.279710
12.833367	1	0.278160
12.850033	1	0.280670
12.866700	1	0.286620
12.883367	1	0.293880
12.900033	1	0.299890
12.916700	1	0.303160
12.933367	1	0.304980
12.950033	1	0.308690
12.966700	1	0.316190
12.983367	1	0.326330
13.000033	1	0.336230
13.016700	1	0.342890
13.033367	1	0.344530
13.050033	1	0.341680
13.066700	1	0.336690
13.083367	1	0.332510
13.100033	1	0.331560
13.116700	1	0.334300
13.133367	1	0.338400
13.150033	1	0.339720
13.166700	1	0.335910
13.183367	1	0.328600
13.200033	1	0.319920
13.216700	1	0.309580
13.233367	1	0.297560
13.250033	1	0.286610
13.266700	1	0.279460
13.283367	1	0.274960
13.300033	1	0.269010
13.316700	1	0.259000
13.333367	1	0.246180
13.350033	1	0.233200
13.366700	1	0.221090
13.383367	1	0.210060
13.400033	1	0.201190
13.416700	1	0.195190
13.433367	1	0.191100
13.450033	1	0.187640
13.466700	1	0.184600
13.483367	1	0.182740
13.500033	1	0.182680
13.516700	1	0.183740
13.533367	1	0.184250
13.550033	1	0.183290
13.566700	1	0.181300
13.583367	1	0.178490
13.600033	1	0.174280
13.616700	1	0.168880
13.633367	1	0.163540
13.650033	1	0.158860
13.666700	1	0.154060
13.683367	1	0.147540
13.700033	1	0.137850
13.716700	1	0.125510
13.733367	1	0.113680
13.750033	1	0.105640
13.766700	1	0.101900
13.783367	1	0.100100
13.800033	1	0.096950
13.816700	1	0.091260
13.833367	1	0.085180
13.850033	1	0.081540
13.866700	1	0.080080
13.883367	1	0.077720
13.900033	1	0.073290
13.916700	1	0.069460
13.933367	1	0.068880
13.950033	1	0.071310
13.966700	1	0.075000
13.983367	1	0.078510
14.000033	1	0.080460
14.016700	1	0.079350
14.033367	1	0.075820
14.050033	1	0.073250
14.066700	1	0.073960
14.083367	1	0.076870
14.100033	1	0.079010
14.116700	1	0.077800
14.133367	1	0.071940
14.150033	1	0.061750
14.166700	1	0.049790
14.183367	1	0.039780
14.200033	1	0.033800
14.216700	1	0.032000
14.233367	1	0.033750
14.250033	1	0.037610
14.266700	1	0.041640
14.283367	1	0.044210
14.300033	1	0.044170
14.316700	1	0.041790
14.333367	1	0.039500
14.350033	1	0.039960
14.366700	1	0.043690
14.383367	1	0.048700
14.400033	1	0.052230
14.416700	1	0.052900
14.433367	1	0.051840
14.450033	1	0.051350
14.466700	1	0.052790
14.483367	1	0.055930
14.500033	1	0.058950
14.516700	1	0.058530
14.533367	1	0.051940
14.550033	1	0.040170
14.566700	1	0.028000
14.583367	1	0.020440
14.600033	1	0.018940
14.616700	1	0.021240
14.633367	1	0.024200
14.650033	1	0.025940
14.666700	1	0.026180
14.683367	1	0.025420
14.700033	1	0.023840
14.716700	1	0.021280
14.733367	1	0.018600
14.750033	1	0.017440
14.766700	1	0.018300
14.783367	1	0.019830
14.800033	1	0.020450
14.816700	1	0.020500
14.833367	1	0.021900
14.850033	1	0.024760
14.866700	1	0.025720
14.883367	1	0.021020
14.900033	1	0.010930
14.916700	1	-0.000250
14.933367	1	-0.008590
14.950033	1	-0.013630
14.966700	1	-0.016460
14.983367	1	-0.016280
15.000033	1	-0.011830
15.016700	1	-0.004920
15.033367	1	0.000850
15.050033	1	0.003090
15.066700	1	0.001580
15.083367	1	-0.001510
15.100033	1	-0.002760
15.116700	1	-0.000620
15.133367	1	0.003710
15.150033	1	0.007560
15.166700	1	0.008520
15.183367	1	0.005470
15.200033	1	-0.000910
15.216700	1	-0.008380
15.233367	1	-0.014840
15.250033	1	-0.019740
15.266700	1	-0.023200
15.283367	1	-0.024770
15.300033	1	-0.023840
15.316700	1	-0.020710
15.333367	1	-0.016390
15.350033	1	-0.011980
15.366700	1	-0.008720
15.383367	1	-0.008030
15.400033	1	-0.010960
15.416700	1	-0.017190
15.433367	1	-0.023990
15.450033	1	-0.027290
15.466700	1	-0.025230
15.483367	1	-0.019360
15.500033	1	-0.012750
15.516700	1	-0.008340
15.533367	1	-0.007610
15.550033	1	-0.009590
15.566700	1	-0.012400
15.583367	1	-0.015350
15.600033	1	-0.019130
15.616700	1	-0.024670
15.633367	1	-0.031990
15.650033	1	-0.039350
15.666700	1	-0.044080
15.683367	1	-0.045270
15.700033	1	-0.044900
15.716700	1	-0.045010
15.733367	1	-0.045440
15.750033	1	-0.045540
15.766700	1	-0.045710
15.783367	1	-0.046400
15.800033	1	-0.046280
15.816700	1	-0.042370
15.833367	1	-0.033200
15.850033	1	-0.021240
15.866700	1	-0.011020
15.883367	1	-0.005390
15.900033	1	-0.004100
15.916700	1	-0.005340
15.933367	1	-0.007510
15.950033	1	-0.009360
15.966700	1	-0.010010
15.983367	1	-0.009510
16.000033	1	-0.009190
16.016700	1	-0.010380
16.033367	1	-0.012700
16.050033	1	-0.015200
16.066700	1	-0.018130
16.083367	1	-0.021960
16.100033	1	-0.025270
16.116700	1	-0.025260
16.133367	1	-0.021190
16.150033	1	-0.016050
16.166700	1	-0.013550
16.183367	1	-0.014420
16.200033	1	-0.016750
16.216700	1	-0.018690
16.233367	1	-0.019910
16.250033	1	-0.021650
16.266700	1	-0.025840
16.283367	1	-0.033300
16.300033	1	-0.042330
16.316700	1	-0.050280
16.333367	1	-0.055930
16.350033	1	-0.059360
16.366700	1	-0.060470
16.383367	1	-0.058770
16.400033	1	-0.054460
16.416700	1	-0.049150
16.433367	1	-0.044600
16.450033	1	-0.041160
16.466700	1	-0.038530
16.483367	1	-0.036710
16.500033	1	-0.036060
16.516700	1	-0.037640
16.533367	1	-0.042090
16.550033	1	-0.047460
16.566700	1	-0.050270
16.583367	1	-0.049120
16.600033	1	-0.045470
16.616700	1	-0.041700
16.633367	1	-0.039650
16.650033	1	-0.040120
16.666700	1	-0.043210
16.683367	1	-0.048710
16.700033	1	-0.055530
16.716700	1	-0.062470
16.733367	1	-0.068990
16.750033	1	-0.073260
16.766700	1	-0.071840
16.783367	1	-0.063080
16.800033	1	-0.049510
16.816700	1	-0.036310
16.833367	1	-0.028260
16.850033	1	-0.027370
16.866700	1	-0.032050
16.883367	1	-0.038710
16.900033	1	-0.044760
16.916700	1	-0.049630
16.933367	1	-0.053560
16.950033	1	-0.057250
16.966700	1	-0.061810
16.983367	1	-0.066700
17.000033	1	-0.069490
17.016700	1	-0.068630
17.033367	1	-0.065330
17.050033	1	-0.062060
17.066700	1	-0.059820
17.083367	1	-0.057800
17.100033	1	-0.055070
17.116700	1	-0.051700
17.133367	1	-0.048960
17.150033	1	-0.048150
17.166700	1	-0.048530
17.183367	1	-0.048010
17.200033	1	-0.046690
17.216700	1	-0.047490
17.233367	1	-0.052160
17.250033	1	-0.059080
17.266700	1	-0.065230
17.283367	1	-0.067860
17.300033	1	-0.065210
17.316700	1	-0.058430
17.333367	1	-0.051700
17.350033	1	-0.048150
17.366700	1	-0.047000
17.383367	1	-0.045600
17.400033	1	-0.042440
17.416700	1	-0.037870
17.433367	1	-0.033610
17.450033	1	-0.031730
17.466700	1	-0.033380
17.483367	1	-0.037350
17.500033	1	-0.040870
17.516700	1	-0.042070
17.533367	1	-0.040750
17.550033	1	-0.038240
17.566700	1	-0.037190
17.583367	1	-0.039490
17.600033	1	-0.044460
17.616700	1	-0.049490
17.633367	1	-0.051390
17.650033	1	-0.048690
17.666700	1	-0.043390
17.683367	1	-0.038700
17.700033	1	-0.036100
17.716700	1	-0.035510
17.733367	1	-0.036830
17.750033	1	-0.040580
17.766700	1	-0.047010
17.783367	1	-0.054740
17.800033	1	-0.061330
17.816700	1	-0.065020
17.833367	1	-0.064710
17.850033	1	-0.059890
17.866700	1	-0.051610
17.883367	1	-0.042030
17.900033	1	-0.033180
17.916700	1	-0.027660
17.933367	1	-0.028140
17.950033	1	-0.034710
17.966700	1	-0.044770
17.983367	1	-0.055480
18.000033	1	-0.064530
18.016700	1	-0.069870
18.033367	1	-0.070490
18.050033	1	-0.067620
18.066700	1	-0.064160
18.083367	1	-0.062250
18.100033	1	-0.061970
18.116700	1	-0.062260
18.133367	1	-0.062280
18.150033	1	-0.062260
18.166700	1	-0.063510
18.183367	1	-0.066680
18.200033	1	-0.070040
18.216700	1	-0.070570
18.233367	1	-0.067060
18.250033	1	-0.061110
18.266700	1	-0.055020
18.283367	1	-0.049990
18.300033	1	-0.046780
18.316700	1	-0.046150
18.333367	1	-0.047850
18.350033	1	-0.050640
18.366700	1	-0.053970
18.383367	1	-0.058180
18.400033	1	-0.062480
18.416700	1	-0.064670
18.433367	1	-0.063590
18.450033	1	-0.060050
18.466700	1	-0.055250
18.483367	1	-0.050650
18.500033	1	-0.048420
18.516700	1	-0.050320
18.533367	1	-0.056000
18.550033	1	-0.062950
18.566700	1	-0.068830
18.583367	1	-0.073440
18.600033	1	-0.077780
18.616700	1	-0.081840
18.633367	1	-0.084340
18.650033	1	-0.084150
18.666700	1	-0.082430
18.683367	1	-0.082430
18.700033	1	-0.085880
18.716700	1	-0.091190
18.733367	1	-0.095470
18.750033	1	-0.097070
18.766700	1	-0.096350
18.783367	1	-0.093980
18.800033	1	-0.089620
18.816700	1	-0.083340
18.833367	1	-0.076760
18.850033	1	-0.071430
18.866700	1	-0.067990
18.883367	1	-0.066410
18.900033	1	-0.065970
18.916700	1	-0.066050
18.933367	1	-0.065850
18.950033	1	-0.064080
18.966700	1	-0.061280
18.983367	1	-0.060580
19.000033	1	-0.063840
19.016700	1	-0.069000
19.033367	1	-0.072590
19.050033	1	-0.073280
19.066700	1	-0.071200
19.083367	1	-0.066240
19.100033	1	-0.059040
19.116700	1	-0.051750
19.133367	1	-0.046800
19.150033	1	-0.046160
19.166700	1	-0.050920
19.183367	1	-0.059850
19.200033	1	-0.069130
19.216700	1	-0.074600
19.233367	1	-0.074880
19.250033	1	-0.072680
19.266700	1	-0.072340
19.283367	1	-0.075620
19.300033	1	-0.080460
19.316700	1	-0.083830
19.333367	1	-0.084770
19.350033	1	-0.084420
19.366700	1	-0.083950
19.383367	1	-0.083140
19.400033	1	-0.081510
19.416700	1	-0.079660
19.433367	1	-0.078530
19.450033	1	-0.078630
19.466700	1	-0.079890
19.483367	1	-0.081100
19.500033	1	-0.080420
19.516700	1	-0.077260
19.533367	1	-0.072680
19.550033	1	-0.067900
19.566700	1	-0.063260
19.583367	1	-0.059280
19.600033	1	-0.057370
19.616700	1	-0.057910
19.633367	1	-0.059430
19.650033	1	-0.060750
19.666700	1	-0.062030
19.683367	1	-0.063890
19.700033	1	-0.066390
19.716700	1	-0.068390
19.733367	1	-0.068310
19.750033	1	-0.065580
19.766700	1	-0.060530
19.783367	1	-0.053940
19.800033	1	-0.047940
19.816700	1	-0.045480
19.833367	1	-0.047850
19.850033	1	-0.053830
19.866700	1	-0.060550
19.883367	1	-0.065130
19.900033	1	-0.066150
19.916700	1	-0.064130
19.933367	1	-0.061210
19.950033	1	-0.059640
19.966700	1	-0.060260
19.983367	1	-0.063110
20.000033	1	-0.068360
