# Supplementary material for: Targeted protein degradation systems to enhance Wnt signaling
Source: eLife. 2024 Jun 7;13:RP93908. doi: 10.7554/eLife.93908 (PMC11161174; doi:10.7554/eLife.93908)
Supplement: Figure 1—figure supplement 1—source data 1. [file elife-93908-fig1-figsupp1-data1.zip › 8M24 _Fab_Chromatography.txt]

URL	chrom://thermoelectronn/ChromeleonLocal/Partha/20230112_ASGR1-2_8M24_8G8.seq/665.smp/UV_VIS_1.channel
Channel	UV_VIS_1

Injection Information:
Data Vault	ChromeleonLocal
Sequence	20230112_ASGR1-2_8M24_8G8
Name	8M24Fab
Number	2
Position	R:E1
Comment	
Processing Method	Reversed Phase HPLC Process
Instrument Method	TSK-G3000 SEC 0.3ml_min 20 min
Type	Unknown
Status	Finished
Inject Time	1/12/2023 5:15:32 PM -08:00
Volume (µl)	25.00
Dilution Factor	1.0000
Weight	1.0000

Raw Data Information:
Time Min. (min)	0.017067
Time Max. (min)	20.000400
Data Points	1200
Detector	UV
Generating Data System	Chromeleon 7.2.10.23925
Exporting Data System	Chromeleon 7.2.10.0
Operator	Instrument Controller
Signal Quantity	Absorbance
Signal Unit	mAU
Signal Min.	-0.150400
Signal Max.	187.054090
Channel	UV_VIS_1
Driver Name	Thermo.Vanquish.VWD.dll
Channel Type	Evaluation
Min. Step (s)	1
Max. Step (s)	1
Average Step (s)	1

Signal Parameter Information:
Signal Info	WVL:280 nm

Raw Data:
Time (min)	Step (s)	Value (mAU)
0.017067	n.a.	0.000000
0.033733	1	0.000190
0.050400	1	0.001370
0.067067	1	0.004670
0.083733	1	0.010160
0.100400	1	0.015910
0.117067	1	0.019700
0.133733	1	0.020960
0.150400	1	0.020070
0.167067	1	0.017300
0.183733	1	0.013340
0.200400	1	0.009040
0.217067	1	0.005020
0.233733	1	0.002600
0.250400	1	0.003610
0.267067	1	0.008620
0.283733	1	0.015680
0.300400	1	0.021240
0.317067	1	0.023170
0.333733	1	0.021800
0.350400	1	0.017490
0.367067	1	0.010530
0.383733	1	0.003840
0.400400	1	0.001620
0.417067	1	0.004650
0.433733	1	0.009760
0.450400	1	0.013320
0.467067	1	0.012680
0.483733	1	0.006540
0.500400	1	-0.003500
0.517067	1	-0.013620
0.533733	1	-0.020110
0.550400	1	-0.021190
0.567067	1	-0.018280
0.583733	1	-0.015410
0.600400	1	-0.015990
0.617067	1	-0.019850
0.633733	1	-0.024500
0.650400	1	-0.028980
0.667067	1	-0.034700
0.683733	1	-0.043040
0.700400	1	-0.053780
0.717067	1	-0.064980
0.733733	1	-0.073270
0.750400	1	-0.075560
0.767067	1	-0.071820
0.783733	1	-0.064750
0.800400	1	-0.055990
0.817067	1	-0.045220
0.833733	1	-0.033380
0.850400	1	-0.023990
0.867067	1	-0.020130
0.883733	1	-0.021390
0.900400	1	-0.024390
0.917067	1	-0.025610
0.933733	1	-0.024580
0.950400	1	-0.024080
0.967067	1	-0.026350
0.983733	1	-0.030050
1.000400	1	-0.032440
1.017067	1	-0.032470
1.033733	1	-0.030980
1.050400	1	-0.029890
1.067067	1	-0.030850
1.083733	1	-0.033670
1.100400	1	-0.037060
1.117067	1	-0.040550
1.133733	1	-0.044960
1.150400	1	-0.050690
1.167067	1	-0.056020
1.183733	1	-0.058170
1.200400	1	-0.055600
1.217067	1	-0.048640
1.233733	1	-0.039730
1.250400	1	-0.032930
1.267067	1	-0.030920
1.283733	1	-0.033230
1.300400	1	-0.037870
1.317067	1	-0.042740
1.333733	1	-0.045450
1.350400	1	-0.044350
1.367067	1	-0.040650
1.383733	1	-0.037580
1.400400	1	-0.037590
1.417067	1	-0.040950
1.433733	1	-0.045680
1.450400	1	-0.049060
1.467067	1	-0.050030
1.483733	1	-0.050410
1.500400	1	-0.053680
1.517067	1	-0.061390
1.533733	1	-0.071140
1.550400	1	-0.078330
1.567067	1	-0.079180
1.583733	1	-0.073290
1.600400	1	-0.064380
1.617067	1	-0.057390
1.633733	1	-0.054510
1.650400	1	-0.054630
1.667067	1	-0.055110
1.683733	1	-0.053700
1.700400	1	-0.049600
1.717067	1	-0.043700
1.733733	1	-0.037650
1.750400	1	-0.032190
1.767067	1	-0.027340
1.783733	1	-0.024150
1.800400	1	-0.024360
1.817067	1	-0.028290
1.833733	1	-0.033930
1.850400	1	-0.038090
1.867067	1	-0.039370
1.883733	1	-0.039530
1.900400	1	-0.041220
1.917067	1	-0.045230
1.933733	1	-0.050050
1.950400	1	-0.053020
1.967067	1	-0.051760
1.983733	1	-0.045730
2.000400	1	-0.037380
2.017067	1	-0.031100
2.033733	1	-0.030140
2.050400	1	-0.034650
2.067067	1	-0.042080
2.083733	1	-0.048720
2.100400	1	-0.051650
2.117067	1	-0.050300
2.133733	1	-0.046400
2.150400	1	-0.042110
2.167067	1	-0.038990
2.183733	1	-0.038210
2.200400	1	-0.039860
2.217067	1	-0.042680
2.233733	1	-0.045300
2.250400	1	-0.047340
2.267067	1	-0.049650
2.283733	1	-0.053080
2.300400	1	-0.057200
2.317067	1	-0.060520
2.333733	1	-0.061870
2.350400	1	-0.060880
2.367067	1	-0.057240
2.383733	1	-0.051200
2.400400	1	-0.044420
2.417067	1	-0.038470
2.433733	1	-0.033780
2.450400	1	-0.030800
2.467067	1	-0.030430
2.483733	1	-0.032780
2.500400	1	-0.036940
2.517067	1	-0.041790
2.533733	1	-0.046130
2.550400	1	-0.047970
2.567067	1	-0.045970
2.583733	1	-0.041920
2.600400	1	-0.039630
2.617067	1	-0.041400
2.633733	1	-0.046810
2.650400	1	-0.053100
2.667067	1	-0.056380
2.683733	1	-0.055220
2.700400	1	-0.051810
2.717067	1	-0.048400
2.733733	1	-0.045310
2.750400	1	-0.042860
2.767067	1	-0.042210
2.783733	1	-0.043270
2.800400	1	-0.044420
2.817067	1	-0.045010
2.833733	1	-0.046010
2.850400	1	-0.048280
2.867067	1	-0.052050
2.883733	1	-0.056810
2.900400	1	-0.060920
2.917067	1	-0.063490
2.933733	1	-0.065730
2.950400	1	-0.068510
2.967067	1	-0.070130
2.983733	1	-0.068220
3.000400	1	-0.062520
3.017067	1	-0.055630
3.033733	1	-0.050870
3.050400	1	-0.049660
3.067067	1	-0.050990
3.083733	1	-0.053360
3.100400	1	-0.056140
3.117067	1	-0.058990
3.133733	1	-0.061610
3.150400	1	-0.064310
3.167067	1	-0.067110
3.183733	1	-0.068860
3.200400	1	-0.068320
3.217067	1	-0.065460
3.233733	1	-0.061960
3.250400	1	-0.060350
3.267067	1	-0.061260
3.283733	1	-0.062160
3.300400	1	-0.060630
3.317067	1	-0.057340
3.333733	1	-0.054680
3.350400	1	-0.054210
3.367067	1	-0.055860
3.383733	1	-0.058420
3.400400	1	-0.060830
3.417067	1	-0.062940
3.433733	1	-0.065270
3.450400	1	-0.067910
3.467067	1	-0.069510
3.483733	1	-0.068750
3.500400	1	-0.066710
3.517067	1	-0.066350
3.533733	1	-0.069620
3.550400	1	-0.075740
3.567067	1	-0.082020
3.583733	1	-0.086170
3.600400	1	-0.088000
3.617067	1	-0.088630
3.633733	1	-0.088710
3.650400	1	-0.087980
3.667067	1	-0.086420
3.683733	1	-0.084900
3.700400	1	-0.084300
3.717067	1	-0.084100
3.733733	1	-0.082540
3.750400	1	-0.078840
3.767067	1	-0.073910
3.783733	1	-0.069160
3.800400	1	-0.065760
3.817067	1	-0.064270
3.833733	1	-0.064430
3.850400	1	-0.065280
3.867067	1	-0.065350
3.883733	1	-0.064390
3.900400	1	-0.064610
3.917067	1	-0.068170
3.933733	1	-0.073620
3.950400	1	-0.076730
3.967067	1	-0.074690
3.983733	1	-0.068420
4.000400	1	-0.061340
4.017067	1	-0.056910
4.033733	1	-0.056980
4.050400	1	-0.061580
4.067067	1	-0.069410
4.083733	1	-0.077930
4.100400	1	-0.083730
4.117067	1	-0.084590
4.133733	1	-0.081030
4.150400	1	-0.075810
4.167067	1	-0.072640
4.183733	1	-0.074440
4.200400	1	-0.081310
4.217067	1	-0.090450
4.233733	1	-0.098370
4.250400	1	-0.103320
4.267067	1	-0.105060
4.283733	1	-0.102930
4.300400	1	-0.096650
4.317067	1	-0.088390
4.333733	1	-0.081520
4.350400	1	-0.077760
4.367067	1	-0.077090
4.383733	1	-0.078960
4.400400	1	-0.082790
4.417067	1	-0.087600
4.433733	1	-0.091760
4.450400	1	-0.094190
4.467067	1	-0.095770
4.483733	1	-0.098210
4.500400	1	-0.102270
4.517067	1	-0.107860
4.533733	1	-0.114550
4.550400	1	-0.121470
4.567067	1	-0.126860
4.583733	1	-0.128670
4.600400	1	-0.126130
4.617067	1	-0.119580
4.633733	1	-0.109310
4.650400	1	-0.096780
4.667067	1	-0.085280
4.683733	1	-0.077420
4.700400	1	-0.073970
4.717067	1	-0.075080
4.733733	1	-0.080090
4.750400	1	-0.086760
4.767067	1	-0.092200
4.783733	1	-0.094520
4.800400	1	-0.094470
4.817067	1	-0.094630
4.833733	1	-0.096500
4.850400	1	-0.099300
4.867067	1	-0.101670
4.883733	1	-0.103340
4.900400	1	-0.105200
4.917067	1	-0.108170
4.933733	1	-0.112510
4.950400	1	-0.118080
4.967067	1	-0.124380
4.983733	1	-0.130280
5.000400	1	-0.134200
5.017067	1	-0.134530
5.033733	1	-0.129710
5.050400	1	-0.119620
5.067067	1	-0.107550
5.083733	1	-0.099120
5.100400	1	-0.097820
5.117067	1	-0.101690
5.133733	1	-0.105150
5.150400	1	-0.104390
5.167067	1	-0.100020
5.183733	1	-0.095180
5.200400	1	-0.092370
5.217067	1	-0.091900
5.233733	1	-0.092340
5.250400	1	-0.092000
5.267067	1	-0.090050
5.283733	1	-0.086620
5.300400	1	-0.081580
5.317067	1	-0.074390
5.333733	1	-0.065160
5.350400	1	-0.055200
5.367067	1	-0.046490
5.383733	1	-0.040150
5.400400	1	-0.035500
5.417067	1	-0.031720
5.433733	1	-0.029330
5.450400	1	-0.028960
5.467067	1	-0.030020
5.483733	1	-0.031340
5.500400	1	-0.031740
5.517067	1	-0.030130
5.533733	1	-0.026920
5.550400	1	-0.024590
5.567067	1	-0.025550
5.583733	1	-0.030310
5.600400	1	-0.037900
5.617067	1	-0.046510
5.633733	1	-0.053680
5.650400	1	-0.057680
5.667067	1	-0.059300
5.683733	1	-0.061190
5.700400	1	-0.064610
5.717067	1	-0.067960
5.733733	1	-0.069500
5.750400	1	-0.070040
5.767067	1	-0.071680
5.783733	1	-0.075000
5.800400	1	-0.078800
5.817067	1	-0.081990
5.833733	1	-0.084740
5.850400	1	-0.087280
5.867067	1	-0.088430
5.883733	1	-0.086750
5.900400	1	-0.082370
5.917067	1	-0.076740
5.933733	1	-0.071400
5.950400	1	-0.067220
5.967067	1	-0.064720
5.983733	1	-0.064020
6.000400	1	-0.064790
6.017067	1	-0.067140
6.033733	1	-0.072420
6.050400	1	-0.081780
6.067067	1	-0.093990
6.083733	1	-0.105030
6.100400	1	-0.110290
6.117067	1	-0.107920
6.133733	1	-0.100410
6.150400	1	-0.092890
6.167067	1	-0.089520
6.183733	1	-0.091000
6.200400	1	-0.095350
6.217067	1	-0.100070
6.233733	1	-0.103570
6.250400	1	-0.105620
6.267067	1	-0.106480
6.283733	1	-0.105440
6.300400	1	-0.102070
6.317067	1	-0.098140
6.333733	1	-0.095860
6.350400	1	-0.095660
6.367067	1	-0.097100
6.383733	1	-0.099590
6.400400	1	-0.102230
6.417067	1	-0.104270
6.433733	1	-0.105000
6.450400	1	-0.103960
6.467067	1	-0.102070
6.483733	1	-0.101310
6.500400	1	-0.102680
6.517067	1	-0.105300
6.533733	1	-0.107690
6.550400	1	-0.109440
6.567067	1	-0.111050
6.583733	1	-0.112600
6.600400	1	-0.113830
6.617067	1	-0.115080
6.633733	1	-0.117430
6.650400	1	-0.122300
6.667067	1	-0.130300
6.683733	1	-0.139720
6.700400	1	-0.147180
6.717067	1	-0.150400
6.733733	1	-0.149430
6.750400	1	-0.145390
6.767067	1	-0.139630
6.783733	1	-0.133560
6.800400	1	-0.128290
6.817067	1	-0.124240
6.833733	1	-0.121230
6.850400	1	-0.118770
6.867067	1	-0.116860
6.883733	1	-0.115580
6.900400	1	-0.114120
6.917067	1	-0.111480
6.933733	1	-0.107930
6.950400	1	-0.104960
6.967067	1	-0.103890
6.983733	1	-0.105090
7.000400	1	-0.108480
7.017067	1	-0.113650
7.033733	1	-0.119990
7.050400	1	-0.127490
7.067067	1	-0.135210
7.083733	1	-0.139950
7.100400	1	-0.139230
7.117067	1	-0.134120
7.133733	1	-0.127170
7.150400	1	-0.119910
7.167067	1	-0.113550
7.183733	1	-0.109690
7.200400	1	-0.109020
7.217067	1	-0.110590
7.233733	1	-0.112880
7.250400	1	-0.115050
7.267067	1	-0.117460
7.283733	1	-0.121350
7.300400	1	-0.126640
7.317067	1	-0.131170
7.333733	1	-0.133470
7.350400	1	-0.134540
7.367067	1	-0.135730
7.383733	1	-0.136980
7.400400	1	-0.137570
7.417067	1	-0.137160
7.433733	1	-0.135960
7.450400	1	-0.135010
7.467067	1	-0.135740
7.483733	1	-0.138620
7.500400	1	-0.142210
7.517067	1	-0.144130
7.533733	1	-0.142990
7.550400	1	-0.139540
7.567067	1	-0.135990
7.583733	1	-0.134540
7.600400	1	-0.135990
7.617067	1	-0.138410
7.633733	1	-0.138580
7.650400	1	-0.135210
7.667067	1	-0.129370
7.683733	1	-0.123090
7.700400	1	-0.119270
7.717067	1	-0.120270
7.733733	1	-0.124900
7.750400	1	-0.128880
7.767067	1	-0.128950
7.783733	1	-0.125030
7.800400	1	-0.119400
7.817067	1	-0.114710
7.833733	1	-0.112410
7.850400	1	-0.112610
7.867067	1	-0.115160
7.883733	1	-0.120100
7.900400	1	-0.127010
7.917067	1	-0.133850
7.933733	1	-0.137900
7.950400	1	-0.138350
7.967067	1	-0.136550
7.983733	1	-0.133750
8.000400	1	-0.130190
8.017067	1	-0.126660
8.033733	1	-0.124850
8.050400	1	-0.125570
8.067067	1	-0.128420
8.083733	1	-0.132390
8.100400	1	-0.135780
8.117067	1	-0.136330
8.133733	1	-0.132790
8.150400	1	-0.126050
8.167067	1	-0.117610
8.183733	1	-0.108750
8.200400	1	-0.101110
8.217067	1	-0.096300
8.233733	1	-0.095470
8.250400	1	-0.099600
8.267067	1	-0.108510
8.283733	1	-0.119220
8.300400	1	-0.126430
8.317067	1	-0.126280
8.333733	1	-0.119670
8.350400	1	-0.110950
8.367067	1	-0.104260
8.383733	1	-0.101370
8.400400	1	-0.101530
8.417067	1	-0.102340
8.433733	1	-0.101650
8.450400	1	-0.099490
8.467067	1	-0.097730
8.483733	1	-0.097500
8.500400	1	-0.098160
8.517067	1	-0.099170
8.533733	1	-0.101430
8.550400	1	-0.105380
8.567067	1	-0.109360
8.583733	1	-0.111340
8.600400	1	-0.110900
8.617067	1	-0.109290
8.633733	1	-0.108280
8.650400	1	-0.108220
8.667067	1	-0.107900
8.683733	1	-0.105510
8.700400	1	-0.100150
8.717067	1	-0.093720
8.733733	1	-0.089610
8.750400	1	-0.089030
8.767067	1	-0.090560
8.783733	1	-0.092540
8.800400	1	-0.094100
8.817067	1	-0.094810
8.833733	1	-0.094480
8.850400	1	-0.092500
8.867067	1	-0.087350
8.883733	1	-0.078200
8.900400	1	-0.066820
8.917067	1	-0.056840
8.933733	1	-0.051420
8.950400	1	-0.051450
8.967067	1	-0.055920
8.983733	1	-0.062940
9.000400	1	-0.070140
9.017067	1	-0.074980
9.033733	1	-0.075300
9.050400	1	-0.070560
9.067067	1	-0.062800
9.083733	1	-0.055530
9.100400	1	-0.051550
9.117067	1	-0.050910
9.133733	1	-0.051170
9.150400	1	-0.050590
9.167067	1	-0.049940
9.183733	1	-0.050280
9.200400	1	-0.050580
9.217067	1	-0.049000
9.233733	1	-0.045450
9.250400	1	-0.041650
9.267067	1	-0.039140
9.283733	1	-0.038100
9.300400	1	-0.038320
9.317067	1	-0.040070
9.333733	1	-0.042590
9.350400	1	-0.044320
9.367067	1	-0.045050
9.383733	1	-0.045570
9.400400	1	-0.046200
9.417067	1	-0.046520
9.433733	1	-0.046360
9.450400	1	-0.047030
9.467067	1	-0.050220
9.483733	1	-0.055010
9.500400	1	-0.057920
9.517067	1	-0.056650
9.533733	1	-0.051920
9.550400	1	-0.045510
9.567067	1	-0.038300
9.583733	1	-0.030900
9.600400	1	-0.024810
9.617067	1	-0.021240
9.633733	1	-0.019490
9.650400	1	-0.017740
9.667067	1	-0.014430
9.683733	1	-0.008400
9.700400	1	0.000730
9.717067	1	0.011940
9.733733	1	0.022570
9.750400	1	0.029640
9.767067	1	0.032710
9.783733	1	0.034510
9.800400	1	0.038590
9.817067	1	0.047010
9.833733	1	0.060310
9.850400	1	0.078570
9.867067	1	0.101190
9.883733	1	0.125920
9.900400	1	0.150850
9.917067	1	0.176980
9.933733	1	0.207320
9.950400	1	0.245670
9.967067	1	0.297560
9.983733	1	0.371080
10.000400	1	0.480790
10.017067	1	0.656820
10.033733	1	0.958880
10.050400	1	1.500230
10.067067	1	2.482590
10.083733	1	4.226380
10.100400	1	7.171550
10.117067	1	11.831980
10.133733	1	18.707210
10.150400	1	28.171750
10.167067	1	40.372770
10.183733	1	55.166580
10.200400	1	72.108960
10.217067	1	90.494900
10.233733	1	109.433550
10.250400	1	127.942780
10.267067	1	145.052110
10.283733	1	159.903230
10.300400	1	171.830390
10.317067	1	180.406650
10.333733	1	185.458290
10.350400	1	187.054090
10.367067	1	185.469930
10.383733	1	181.134290
10.400400	1	174.569380
10.417067	1	166.337420
10.433733	1	156.991840
10.450400	1	147.036210
10.467067	1	136.895690
10.483733	1	126.904420
10.500400	1	117.307910
10.517067	1	108.273850
10.533733	1	99.904990
10.550400	1	92.250100
10.567067	1	85.313970
10.583733	1	79.069250
10.600400	1	73.468880
10.617067	1	68.457850
10.633733	1	63.981260
10.650400	1	59.984390
10.667067	1	56.410750
10.683733	1	53.205070
10.700400	1	50.318570
10.717067	1	47.710590
10.733733	1	45.347200
10.750400	1	43.199170
10.767067	1	41.240580
10.783733	1	39.447870
10.800400	1	37.799540
10.817067	1	36.276270
10.833733	1	34.861040
10.850400	1	33.538840
10.867067	1	32.296190
10.883733	1	31.121570
10.900400	1	30.006600
10.917067	1	28.946640
10.933733	1	27.939860
10.950400	1	26.983780
10.967067	1	26.072230
10.983733	1	25.197130
11.000400	1	24.352200
11.017067	1	23.534100
11.033733	1	22.741340
11.050400	1	21.973290
11.067067	1	21.230050
11.083733	1	20.511940
11.100400	1	19.818480
11.117067	1	19.148230
11.133733	1	18.500270
11.150400	1	17.874400
11.167067	1	17.269900
11.183733	1	16.685380
11.200400	1	16.119580
11.217067	1	15.571810
11.233733	1	15.042170
11.250400	1	14.530810
11.267067	1	14.036570
11.283733	1	13.557230
11.300400	1	13.091300
11.317067	1	12.638860
11.333733	1	12.201560
11.350400	1	11.782660
11.367067	1	11.385590
11.383733	1	11.010770
11.400400	1	10.654440
11.417067	1	10.311020
11.433733	1	9.977360
11.450400	1	9.654510
11.467067	1	9.345000
11.483733	1	9.049670
11.500400	1	8.767170
11.517067	1	8.495830
11.533733	1	8.236010
11.550400	1	7.989280
11.567067	1	7.755150
11.583733	1	7.531250
11.600400	1	7.315660
11.617067	1	7.107080
11.633733	1	6.904320
11.650400	1	6.707750
11.667067	1	6.520260
11.683733	1	6.345000
11.700400	1	6.181800
11.717067	1	6.027020
11.733733	1	5.877220
11.750400	1	5.732110
11.767067	1	5.593730
11.783733	1	5.463820
11.800400	1	5.342090
11.817067	1	5.225960
11.833733	1	5.112010
11.850400	1	4.998700
11.867067	1	4.888190
11.883733	1	4.784970
11.900400	1	4.692330
11.917067	1	4.609950
11.933733	1	4.534000
11.950400	1	4.458250
11.967067	1	4.378140
11.983733	1	4.295100
12.000400	1	4.214760
12.017067	1	4.141560
12.033733	1	4.076240
12.050400	1	4.015830
12.067067	1	3.955810
12.083733	1	3.893260
12.100400	1	3.827530
12.117067	1	3.759260
12.133733	1	3.690270
12.150400	1	3.623080
12.167067	1	3.560000
12.183733	1	3.502780
12.200400	1	3.452110
12.217067	1	3.407200
12.233733	1	3.366530
12.250400	1	3.328860
12.267067	1	3.293470
12.283733	1	3.259720
12.300400	1	3.225590
12.317067	1	3.187490
12.333733	1	3.143390
12.350400	1	3.095480
12.367067	1	3.047770
12.383733	1	3.002300
12.400400	1	2.959380
12.417067	1	2.919080
12.433733	1	2.881180
12.450400	1	2.845010
12.467067	1	2.809240
12.483733	1	2.772260
12.500400	1	2.734270
12.517067	1	2.698290
12.533733	1	2.667630
12.550400	1	2.643020
12.567067	1	2.622220
12.583733	1	2.601640
12.600400	1	2.578600
12.617067	1	2.551870
12.633733	1	2.520500
12.650400	1	2.484520
12.667067	1	2.447130
12.683733	1	2.413500
12.700400	1	2.386750
12.717067	1	2.366220
12.733733	1	2.348350
12.750400	1	2.328960
12.767067	1	2.306280
12.783733	1	2.281970
12.800400	1	2.259370
12.817067	1	2.242090
12.833733	1	2.233170
12.850400	1	2.233420
12.867067	1	2.241440
12.883733	1	2.256700
12.900400	1	2.280920
12.917067	1	2.316530
12.933733	1	2.366080
12.950400	1	2.432530
12.967067	1	2.518610
12.983733	1	2.624720
13.000400	1	2.746720
13.017067	1	2.875270
13.033733	1	2.998310
13.050400	1	3.105510
13.067067	1	3.190810
13.083733	1	3.251220
13.100400	1	3.285340
13.117067	1	3.294130
13.133733	1	3.281110
13.150400	1	3.250740
13.167067	1	3.206780
13.183733	1	3.151880
13.200400	1	3.088380
13.217067	1	3.018910
13.233733	1	2.946370
13.250400	1	2.873170
13.267067	1	2.799400
13.283733	1	2.722210
13.300400	1	2.638880
13.317067	1	2.549650
13.333733	1	2.456860
13.350400	1	2.363390
13.367067	1	2.273000
13.383733	1	2.189380
13.400400	1	2.113360
13.417067	1	2.042540
13.433733	1	1.973970
13.450400	1	1.906660
13.467067	1	1.841460
13.483733	1	1.779640
13.500400	1	1.722680
13.517067	1	1.671760
13.533733	1	1.626090
13.550400	1	1.584330
13.567067	1	1.546230
13.583733	1	1.510790
13.600400	1	1.476200
13.617067	1	1.441710
13.633733	1	1.407010
13.650400	1	1.371250
13.667067	1	1.334080
13.683733	1	1.297190
13.700400	1	1.263850
13.717067	1	1.235480
13.733733	1	1.209610
13.750400	1	1.182560
13.767067	1	1.153130
13.783733	1	1.122750
13.800400	1	1.093640
13.817067	1	1.067040
13.833733	1	1.043180
13.850400	1	1.022360
13.867067	1	1.004000
13.883733	1	0.986420
13.900400	1	0.969810
13.917067	1	0.955730
13.933733	1	0.943120
13.950400	1	0.929220
13.967067	1	0.913090
13.983733	1	0.894940
14.000400	1	0.874450
14.017067	1	0.852170
14.033733	1	0.830740
14.050400	1	0.812660
14.067067	1	0.798390
14.083733	1	0.787360
14.100400	1	0.778820
14.117067	1	0.770620
14.133733	1	0.759680
14.150400	1	0.745380
14.167067	1	0.730770
14.183733	1	0.718890
14.200400	1	0.709730
14.217067	1	0.701090
14.233733	1	0.691190
14.250400	1	0.680590
14.267067	1	0.671500
14.283733	1	0.664880
14.300400	1	0.658570
14.317067	1	0.649580
14.333733	1	0.638060
14.350400	1	0.627520
14.367067	1	0.621410
14.383733	1	0.620850
14.400400	1	0.624330
14.417067	1	0.629010
14.433733	1	0.632280
14.450400	1	0.631630
14.467067	1	0.625670
14.483733	1	0.615700
14.500400	1	0.604130
14.517067	1	0.592090
14.533733	1	0.579830
14.550400	1	0.568470
14.567067	1	0.560470
14.583733	1	0.557430
14.600400	1	0.557660
14.617067	1	0.557890
14.633733	1	0.557010
14.650400	1	0.556340
14.667067	1	0.557220
14.683733	1	0.559530
14.700400	1	0.561410
14.717067	1	0.560080
14.733733	1	0.554110
14.750400	1	0.544900
14.767067	1	0.535410
14.783733	1	0.528320
14.800400	1	0.525100
14.817067	1	0.525110
14.833733	1	0.525320
14.850400	1	0.522230
14.867067	1	0.514940
14.883733	1	0.506090
14.900400	1	0.499420
14.917067	1	0.497050
14.933733	1	0.498390
14.950400	1	0.500480
14.967067	1	0.499950
14.983733	1	0.496000
15.000400	1	0.491350
15.017067	1	0.489300
15.033733	1	0.490230
15.050400	1	0.491930
15.067067	1	0.492880
15.083733	1	0.493750
15.100400	1	0.495620
15.117067	1	0.496750
15.133733	1	0.492730
15.150400	1	0.481150
15.167067	1	0.465410
15.183733	1	0.452180
15.200400	1	0.445300
15.217067	1	0.443430
15.233733	1	0.442930
15.250400	1	0.441300
15.267067	1	0.438700
15.283733	1	0.436480
15.300400	1	0.434060
15.317067	1	0.429830
15.333733	1	0.425080
15.350400	1	0.423240
15.367067	1	0.425240
15.383733	1	0.428850
15.400400	1	0.431950
15.417067	1	0.433610
15.433733	1	0.433060
15.450400	1	0.430660
15.467067	1	0.428670
15.483733	1	0.428430
15.500400	1	0.428320
15.517067	1	0.426340
15.533733	1	0.422820
15.550400	1	0.419570
15.567067	1	0.417740
15.583733	1	0.417200
15.600400	1	0.416930
15.617067	1	0.415370
15.633733	1	0.411050
15.650400	1	0.403550
15.667067	1	0.393920
15.683733	1	0.384340
15.700400	1	0.377060
15.717067	1	0.373250
15.733733	1	0.372750
15.750400	1	0.375050
15.767067	1	0.379430
15.783733	1	0.383740
15.800400	1	0.384450
15.817067	1	0.379320
15.833733	1	0.369430
15.850400	1	0.358480
15.867067	1	0.351190
15.883733	1	0.350420
15.900400	1	0.354010
15.917067	1	0.356820
15.933733	1	0.356240
15.950400	1	0.353810
15.967067	1	0.352470
15.983733	1	0.353740
16.000400	1	0.357550
16.017067	1	0.362700
16.033733	1	0.367340
16.050400	1	0.370110
16.067067	1	0.370640
16.083733	1	0.368860
16.100400	1	0.364700
16.117067	1	0.358460
16.133733	1	0.350840
16.150400	1	0.342910
16.167067	1	0.336200
16.183733	1	0.332850
16.200400	1	0.334220
16.217067	1	0.338860
16.233733	1	0.342950
16.250400	1	0.342990
16.267067	1	0.337930
16.283733	1	0.329460
16.300400	1	0.320460
16.317067	1	0.312760
16.333733	1	0.306100
16.350400	1	0.299740
16.367067	1	0.294630
16.383733	1	0.292860
16.400400	1	0.295850
16.417067	1	0.302970
16.433733	1	0.311220
16.450400	1	0.317030
16.467067	1	0.318640
16.483733	1	0.316020
16.500400	1	0.309960
16.517067	1	0.301930
16.533733	1	0.293190
16.550400	1	0.284680
16.567067	1	0.277470
16.583733	1	0.272090
16.600400	1	0.268250
16.617067	1	0.265880
16.633733	1	0.265230
16.650400	1	0.265340
16.667067	1	0.264870
16.683733	1	0.263840
16.700400	1	0.262360
16.717067	1	0.259930
16.733733	1	0.257190
16.750400	1	0.255680
16.767067	1	0.255760
16.783733	1	0.256060
16.800400	1	0.254330
16.817067	1	0.250020
16.833733	1	0.245710
16.850400	1	0.243840
16.867067	1	0.243380
16.883733	1	0.241470
16.900400	1	0.236710
16.917067	1	0.230370
16.933733	1	0.225350
16.950400	1	0.224110
16.967067	1	0.227120
16.983733	1	0.232490
17.000400	1	0.236450
17.017067	1	0.235550
17.033733	1	0.229850
17.050400	1	0.222920
17.067067	1	0.218080
17.083733	1	0.216570
17.100400	1	0.218080
17.117067	1	0.221470
17.133733	1	0.225400
17.150400	1	0.228470
17.167067	1	0.228620
17.183733	1	0.224070
17.200400	1	0.215570
17.217067	1	0.206990
17.233733	1	0.202890
17.250400	1	0.205530
17.267067	1	0.213710
17.283733	1	0.223030
17.300400	1	0.228840
17.317067	1	0.229860
17.333733	1	0.227280
17.350400	1	0.222300
17.367067	1	0.216710
17.383733	1	0.213130
17.400400	1	0.212360
17.417067	1	0.212060
17.433733	1	0.210050
17.450400	1	0.206850
17.467067	1	0.203520
17.483733	1	0.199430
17.500400	1	0.193720
17.517067	1	0.187240
17.533733	1	0.182410
17.550400	1	0.181570
17.567067	1	0.185180
17.583733	1	0.191790
17.600400	1	0.199800
17.617067	1	0.207880
17.633733	1	0.214840
17.650400	1	0.219730
17.667067	1	0.221380
17.683733	1	0.218860
17.700400	1	0.212770
17.717067	1	0.205070
17.733733	1	0.198290
17.750400	1	0.194680
17.767067	1	0.194810
17.783733	1	0.197480
17.800400	1	0.201310
17.817067	1	0.204730
17.833733	1	0.205770
17.850400	1	0.203450
17.867067	1	0.197580
17.883733	1	0.188200
17.900400	1	0.177100
17.917067	1	0.168010
17.933733	1	0.164250
17.950400	1	0.165880
17.967067	1	0.169300
17.983733	1	0.170780
18.000400	1	0.170160
18.017067	1	0.169390
18.033733	1	0.168740
18.050400	1	0.166220
18.067067	1	0.160360
18.083733	1	0.152320
18.100400	1	0.145430
18.117067	1	0.142770
18.133733	1	0.145050
18.150400	1	0.150240
18.167067	1	0.154970
18.183733	1	0.156710
18.200400	1	0.155620
18.217067	1	0.153840
18.233733	1	0.152590
18.250400	1	0.151090
18.267067	1	0.148450
18.283733	1	0.144940
18.300400	1	0.140360
18.317067	1	0.133400
18.333733	1	0.124480
18.350400	1	0.116730
18.367067	1	0.112130
18.383733	1	0.110360
18.400400	1	0.111480
18.417067	1	0.115610
18.433733	1	0.120790
18.450400	1	0.123820
18.467067	1	0.123040
18.483733	1	0.119020
18.500400	1	0.112750
18.517067	1	0.105350
18.533733	1	0.099320
18.550400	1	0.096800
18.567067	1	0.097480
18.583733	1	0.100310
18.600400	1	0.104270
18.617067	1	0.107130
18.633733	1	0.106550
18.650400	1	0.102340
18.667067	1	0.096650
18.683733	1	0.091670
18.700400	1	0.087030
18.717067	1	0.081510
18.733733	1	0.076300
18.750400	1	0.073600
18.767067	1	0.073220
18.783733	1	0.073250
18.800400	1	0.072910
18.817067	1	0.072910
18.833733	1	0.074110
18.850400	1	0.076610
18.867067	1	0.079550
18.883733	1	0.081770
18.900400	1	0.083410
18.917067	1	0.085980
18.933733	1	0.089760
18.950400	1	0.091800
18.967067	1	0.089540
18.983733	1	0.084990
19.000400	1	0.081670
19.017067	1	0.080260
19.033733	1	0.079760
19.050400	1	0.079730
19.067067	1	0.079900
19.083733	1	0.080150
19.100400	1	0.081090
19.117067	1	0.083500
19.133733	1	0.087120
19.150400	1	0.090130
19.167067	1	0.091230
19.183733	1	0.091050
19.200400	1	0.090010
19.217067	1	0.087340
19.233733	1	0.083470
19.250400	1	0.079880
19.267067	1	0.076140
19.283733	1	0.070390
19.300400	1	0.062420
19.317067	1	0.054380
19.333733	1	0.049280
19.350400	1	0.048340
19.367067	1	0.049660
19.383733	1	0.051000
19.400400	1	0.052510
19.417067	1	0.055320
19.433733	1	0.058780
19.450400	1	0.060360
19.467067	1	0.057780
19.483733	1	0.050880
19.500400	1	0.042020
19.517067	1	0.034690
19.533733	1	0.031740
19.550400	1	0.034640
19.567067	1	0.043230
19.583733	1	0.055310
19.600400	1	0.066980
19.617067	1	0.074180
19.633733	1	0.074830
19.650400	1	0.069510
19.667067	1	0.060320
19.683733	1	0.050080
19.700400	1	0.041670
19.717067	1	0.037040
19.733733	1	0.036310
19.750400	1	0.037960
19.767067	1	0.040180
19.783733	1	0.042130
19.800400	1	0.043440
19.817067	1	0.043260
19.833733	1	0.040840
19.850400	1	0.036940
19.867067	1	0.033150
19.883733	1	0.030050
19.900400	1	0.027320
19.917067	1	0.025180
19.933733	1	0.024750
19.950400	1	0.026390
19.967067	1	0.028680
19.983733	1	0.030290
20.000400	1	0.030960
