# Supplementary material for: Targeted protein degradation systems to enhance Wnt signaling
Source: eLife. 2024 Jun 7;13:RP93908. doi: 10.7554/eLife.93908 (PMC11161174; doi:10.7554/eLife.93908)
Supplement: Figure 1—figure supplement 1—source data 1. [file elife-93908-fig1-figsupp1-data1.zip › hASGR1-CRD_Chromatography.txt]

URL	chrom://thermoelectronn/ChromeleonLocal/Partha/20230112_ASGR1-2_8M24_8G8.seq/779.smp/UV_VIS_1.channel
Channel	UV_VIS_1

Injection Information:
Data Vault	ChromeleonLocal
Sequence	20230112_ASGR1-2_8M24_8G8
Name	HumanASGR1CBD
Number	3
Position	R:E2
Comment	
Processing Method	Reversed Phase HPLC Process
Instrument Method	TSK-G3000 SEC 0.3ml_min 20 min
Type	Unknown
Status	Finished
Inject Time	1/12/2023 5:37:36 PM -08:00
Volume (µl)	25.00
Dilution Factor	1.0000
Weight	1.0000

Raw Data Information:
Time Min. (min)	0.016967
Time Max. (min)	20.000300
Data Points	1200
Detector	UV
Generating Data System	Chromeleon 7.2.10.23925
Exporting Data System	Chromeleon 7.2.10.0
Operator	Instrument Controller
Signal Quantity	Absorbance
Signal Unit	mAU
Signal Min.	-0.138520
Signal Max.	135.844650
Channel	UV_VIS_1
Driver Name	Thermo.Vanquish.VWD.dll
Channel Type	Evaluation
Min. Step (s)	1
Max. Step (s)	1
Average Step (s)	1

Signal Parameter Information:
Signal Info	WVL:280 nm

Raw Data:
Time (min)	Step (s)	Value (mAU)
0.016967	n.a.	0.000000
0.033633	1	0.000090
0.050300	1	0.000800
0.066967	1	0.003030
0.083633	1	0.006860
0.100300	1	0.010540
0.116967	1	0.011230
0.133633	1	0.006910
0.150300	1	-0.001570
0.166967	1	-0.010720
0.183633	1	-0.017900
0.200300	1	-0.022550
0.216967	1	-0.023890
0.233633	1	-0.020710
0.250300	1	-0.013940
0.266967	1	-0.006820
0.283633	1	-0.002250
0.300300	1	-0.001160
0.316967	1	-0.002520
0.333633	1	-0.004600
0.350300	1	-0.006430
0.366967	1	-0.007780
0.383633	1	-0.009100
0.400300	1	-0.011390
0.416967	1	-0.014990
0.433633	1	-0.018740
0.450300	1	-0.020560
0.466967	1	-0.019260
0.483633	1	-0.016670
0.500300	1	-0.016130
0.516967	1	-0.017740
0.533633	1	-0.018020
0.550300	1	-0.015010
0.566967	1	-0.010890
0.583633	1	-0.009140
0.600300	1	-0.011260
0.616967	1	-0.015820
0.633633	1	-0.019530
0.650300	1	-0.019890
0.666967	1	-0.016700
0.683633	1	-0.011070
0.700300	1	-0.004870
0.716967	1	-0.000460
0.733633	1	0.000430
0.750300	1	-0.003040
0.766967	1	-0.011430
0.783633	1	-0.023960
0.800300	1	-0.036800
0.816967	1	-0.044790
0.833633	1	-0.046080
0.850300	1	-0.042950
0.866967	1	-0.038530
0.883633	1	-0.034810
0.900300	1	-0.032620
0.916967	1	-0.032170
0.933633	1	-0.034010
0.950300	1	-0.038280
0.966967	1	-0.043020
0.983633	1	-0.045250
1.000300	1	-0.043950
1.016967	1	-0.040590
1.033633	1	-0.037060
1.050300	1	-0.034820
1.066967	1	-0.035390
1.083633	1	-0.039640
1.100300	1	-0.046040
1.116967	1	-0.050870
1.133633	1	-0.050980
1.150300	1	-0.046660
1.166967	1	-0.041310
1.183633	1	-0.037850
1.200300	1	-0.036440
1.216967	1	-0.035260
1.233633	1	-0.033100
1.250300	1	-0.030670
1.266967	1	-0.029310
1.283633	1	-0.029560
1.300300	1	-0.031410
1.316967	1	-0.035130
1.333633	1	-0.040870
1.350300	1	-0.047360
1.366967	1	-0.052590
1.383633	1	-0.055700
1.400300	1	-0.056800
1.416967	1	-0.055650
1.433633	1	-0.051850
1.450300	1	-0.046060
1.466967	1	-0.040320
1.483633	1	-0.036860
1.500300	1	-0.036300
1.516967	1	-0.038040
1.533633	1	-0.042440
1.550300	1	-0.050830
1.566967	1	-0.062110
1.583633	1	-0.071700
1.600300	1	-0.075600
1.616967	1	-0.073980
1.633633	1	-0.069970
1.650300	1	-0.066390
1.666967	1	-0.063880
1.683633	1	-0.061310
1.700300	1	-0.057950
1.716967	1	-0.054390
1.733633	1	-0.051130
1.750300	1	-0.048670
1.766967	1	-0.048370
1.783633	1	-0.051090
1.800300	1	-0.056570
1.816967	1	-0.064090
1.833633	1	-0.071920
1.850300	1	-0.077680
1.866967	1	-0.079750
1.883633	1	-0.077780
1.900300	1	-0.072930
1.916967	1	-0.067880
1.933633	1	-0.064570
1.950300	1	-0.062000
1.966967	1	-0.058140
1.983633	1	-0.053440
2.000300	1	-0.050270
2.016967	1	-0.049820
2.033633	1	-0.051220
2.050300	1	-0.052660
2.066967	1	-0.052180
2.083633	1	-0.049000
2.100300	1	-0.044260
2.116967	1	-0.040820
2.133633	1	-0.041920
2.150300	1	-0.048330
2.166967	1	-0.058050
2.183633	1	-0.069010
2.200300	1	-0.079250
2.216967	1	-0.086400
2.233633	1	-0.090010
2.250300	1	-0.092080
2.266967	1	-0.093630
2.283633	1	-0.093330
2.300300	1	-0.090210
2.316967	1	-0.084950
2.333633	1	-0.078690
2.350300	1	-0.072950
2.366967	1	-0.069280
2.383633	1	-0.067850
2.400300	1	-0.067810
2.416967	1	-0.068630
2.433633	1	-0.070350
2.450300	1	-0.073880
2.466967	1	-0.080280
2.483633	1	-0.088140
2.500300	1	-0.093300
2.516967	1	-0.092430
2.533633	1	-0.086320
2.550300	1	-0.078800
2.566967	1	-0.073420
2.583633	1	-0.071130
2.600300	1	-0.069840
2.616967	1	-0.066850
2.633633	1	-0.061870
2.650300	1	-0.056620
2.666967	1	-0.052630
2.683633	1	-0.051090
2.700300	1	-0.053520
2.716967	1	-0.061330
2.733633	1	-0.074060
2.750300	1	-0.088460
2.766967	1	-0.100160
2.783633	1	-0.106240
2.800300	1	-0.105920
2.816967	1	-0.099960
2.833633	1	-0.090600
2.850300	1	-0.081680
2.866967	1	-0.076860
2.883633	1	-0.077400
2.900300	1	-0.082030
2.916967	1	-0.087700
2.933633	1	-0.090580
2.950300	1	-0.088950
2.966967	1	-0.084460
2.983633	1	-0.079680
3.000300	1	-0.076120
3.016967	1	-0.073640
3.033633	1	-0.071810
3.050300	1	-0.071510
3.066967	1	-0.073410
3.083633	1	-0.076110
3.100300	1	-0.078180
3.116967	1	-0.080290
3.133633	1	-0.083390
3.150300	1	-0.086820
3.166967	1	-0.089500
3.183633	1	-0.090100
3.200300	1	-0.088030
3.216967	1	-0.085270
3.233633	1	-0.084490
3.250300	1	-0.086160
3.266967	1	-0.088510
3.283633	1	-0.089350
3.300300	1	-0.088060
3.316967	1	-0.085690
3.333633	1	-0.083440
3.350300	1	-0.082560
3.366967	1	-0.084650
3.383633	1	-0.090100
3.400300	1	-0.096520
3.416967	1	-0.100450
3.433633	1	-0.100520
3.450300	1	-0.098010
3.466967	1	-0.095570
3.483633	1	-0.095190
3.500300	1	-0.096710
3.516967	1	-0.099100
3.533633	1	-0.101830
3.550300	1	-0.103770
3.566967	1	-0.103170
3.583633	1	-0.100180
3.600300	1	-0.097540
3.616967	1	-0.097980
3.633633	1	-0.101880
3.650300	1	-0.107680
3.666967	1	-0.113630
3.683633	1	-0.118550
3.700300	1	-0.121330
3.716967	1	-0.121050
3.733633	1	-0.118010
3.750300	1	-0.112950
3.766967	1	-0.106290
3.783633	1	-0.099760
3.800300	1	-0.096660
3.816967	1	-0.098780
3.833633	1	-0.104210
3.850300	1	-0.109450
3.866967	1	-0.112360
3.883633	1	-0.112610
3.900300	1	-0.110650
3.916967	1	-0.107260
3.933633	1	-0.103020
3.950300	1	-0.097950
3.966967	1	-0.092540
3.983633	1	-0.088760
4.000300	1	-0.088800
4.016967	1	-0.093140
4.033633	1	-0.100550
4.050300	1	-0.108950
4.066967	1	-0.115790
4.083633	1	-0.118880
4.100300	1	-0.117600
4.116967	1	-0.113380
4.133633	1	-0.109000
4.150300	1	-0.107180
4.166967	1	-0.108620
4.183633	1	-0.111420
4.200300	1	-0.112560
4.216967	1	-0.109760
4.233633	1	-0.102940
4.250300	1	-0.095180
4.266967	1	-0.090160
4.283633	1	-0.087940
4.300300	1	-0.085590
4.316967	1	-0.081750
4.333633	1	-0.078130
4.350300	1	-0.076850
4.366967	1	-0.078550
4.383633	1	-0.083260
4.400300	1	-0.090860
4.416967	1	-0.100670
4.433633	1	-0.111610
4.450300	1	-0.122200
4.466967	1	-0.130830
4.483633	1	-0.136500
4.500300	1	-0.138520
4.516967	1	-0.135770
4.533633	1	-0.128230
4.550300	1	-0.118890
4.566967	1	-0.112040
4.583633	1	-0.109460
4.600300	1	-0.109490
4.616967	1	-0.109930
4.633633	1	-0.110560
4.650300	1	-0.112430
4.666967	1	-0.115640
4.683633	1	-0.118490
4.700300	1	-0.119800
4.716967	1	-0.120740
4.733633	1	-0.122880
4.750300	1	-0.125380
4.766967	1	-0.125730
4.783633	1	-0.122050
4.800300	1	-0.114300
4.816967	1	-0.104390
4.833633	1	-0.095140
4.850300	1	-0.088410
4.866967	1	-0.084810
4.883633	1	-0.084150
4.900300	1	-0.085080
4.916967	1	-0.085490
4.933633	1	-0.084900
4.950300	1	-0.084150
4.966967	1	-0.083110
4.983633	1	-0.080430
5.000300	1	-0.075810
5.016967	1	-0.071870
5.033633	1	-0.072600
5.050300	1	-0.079430
5.066967	1	-0.090170
5.083633	1	-0.101230
5.100300	1	-0.109660
5.116967	1	-0.113940
5.133633	1	-0.113800
5.150300	1	-0.109690
5.166967	1	-0.101900
5.183633	1	-0.090800
5.200300	1	-0.078270
5.216967	1	-0.067870
5.233633	1	-0.062130
5.250300	1	-0.059780
5.266967	1	-0.056390
5.283633	1	-0.048890
5.300300	1	-0.039230
5.316967	1	-0.031590
5.333633	1	-0.027440
5.350300	1	-0.024860
5.366967	1	-0.021790
5.383633	1	-0.018940
5.400300	1	-0.019180
5.416967	1	-0.023950
5.433633	1	-0.031420
5.450300	1	-0.038130
5.466967	1	-0.041690
5.483633	1	-0.041640
5.500300	1	-0.039120
5.516967	1	-0.036670
5.533633	1	-0.036790
5.550300	1	-0.040220
5.566967	1	-0.046380
5.583633	1	-0.054480
5.600300	1	-0.063370
5.616967	1	-0.070540
5.633633	1	-0.072780
5.650300	1	-0.068670
5.666967	1	-0.059340
5.683633	1	-0.046070
5.700300	1	-0.028570
5.716967	1	-0.005790
5.733633	1	0.022840
5.750300	1	0.057070
5.766967	1	0.096380
5.783633	1	0.141600
5.800300	1	0.195200
5.816967	1	0.258980
5.833633	1	0.331240
5.850300	1	0.405540
5.866967	1	0.472890
5.883633	1	0.526120
5.900300	1	0.562590
5.916967	1	0.583960
5.933633	1	0.594040
5.950300	1	0.595300
5.966967	1	0.587740
5.983633	1	0.571700
6.000300	1	0.550060
6.016967	1	0.526580
6.033633	1	0.504070
6.050300	1	0.484250
6.066967	1	0.467970
6.083633	1	0.455890
6.100300	1	0.448330
6.116967	1	0.444180
6.133633	1	0.441690
6.150300	1	0.439700
6.166967	1	0.436320
6.183633	1	0.428260
6.200300	1	0.412610
6.216967	1	0.389880
6.233633	1	0.365250
6.250300	1	0.345660
6.266967	1	0.335050
6.283633	1	0.331960
6.300300	1	0.331520
6.316967	1	0.329590
6.333633	1	0.325170
6.350300	1	0.319790
6.366967	1	0.315230
6.383633	1	0.312030
6.400300	1	0.309660
6.416967	1	0.307650
6.433633	1	0.306250
6.450300	1	0.306160
6.466967	1	0.307670
6.483633	1	0.309520
6.500300	1	0.309320
6.516967	1	0.305880
6.533633	1	0.300390
6.550300	1	0.294360
6.566967	1	0.287940
6.583633	1	0.281210
6.600300	1	0.275790
6.616967	1	0.273480
6.633633	1	0.273820
6.650300	1	0.275020
6.666967	1	0.275700
6.683633	1	0.274390
6.700300	1	0.269820
6.716967	1	0.262410
6.733633	1	0.253780
6.750300	1	0.245390
6.766967	1	0.237610
6.783633	1	0.230150
6.800300	1	0.223500
6.816967	1	0.219110
6.833633	1	0.217900
6.850300	1	0.219220
6.866967	1	0.221210
6.883633	1	0.222180
6.900300	1	0.220920
6.916967	1	0.216940
6.933633	1	0.210730
6.950300	1	0.202830
6.966967	1	0.193760
6.983633	1	0.185200
7.000300	1	0.179420
7.016967	1	0.177390
7.033633	1	0.178140
7.050300	1	0.179350
7.066967	1	0.178870
7.083633	1	0.176600
7.100300	1	0.174320
7.116967	1	0.173780
7.133633	1	0.175420
7.150300	1	0.178160
7.166967	1	0.179900
7.183633	1	0.178670
7.200300	1	0.174310
7.216967	1	0.168860
7.233633	1	0.164420
7.250300	1	0.161350
7.266967	1	0.158850
7.283633	1	0.155720
7.300300	1	0.151130
7.316967	1	0.146300
7.333633	1	0.143780
7.350300	1	0.144050
7.366967	1	0.144810
7.383633	1	0.144220
7.400300	1	0.142120
7.416967	1	0.138350
7.433633	1	0.132360
7.450300	1	0.124640
7.466967	1	0.116740
7.483633	1	0.110320
7.500300	1	0.106120
7.516967	1	0.103450
7.533633	1	0.101360
7.550300	1	0.099950
7.566967	1	0.099970
7.583633	1	0.101790
7.600300	1	0.104760
7.616967	1	0.106550
7.633633	1	0.104190
7.650300	1	0.097140
7.666967	1	0.088800
7.683633	1	0.083800
7.700300	1	0.083700
7.716967	1	0.086060
7.733633	1	0.087120
7.750300	1	0.084750
7.766967	1	0.078990
7.783633	1	0.071240
7.800300	1	0.064050
7.816967	1	0.060070
7.833633	1	0.060340
7.850300	1	0.064410
7.866967	1	0.070580
7.883633	1	0.075240
7.900300	1	0.074690
7.916967	1	0.069030
7.933633	1	0.062660
7.950300	1	0.060300
7.966967	1	0.062980
7.983633	1	0.067560
8.000300	1	0.070070
8.016967	1	0.068900
8.033633	1	0.064300
8.050300	1	0.057360
8.066967	1	0.050640
8.083633	1	0.046650
8.100300	1	0.045680
8.116967	1	0.047330
8.133633	1	0.051490
8.150300	1	0.056360
8.166967	1	0.059470
8.183633	1	0.060830
8.200300	1	0.061630
8.216967	1	0.061200
8.233633	1	0.058280
8.250300	1	0.053840
8.266967	1	0.050600
8.283633	1	0.050090
8.300300	1	0.051710
8.316967	1	0.054760
8.333633	1	0.059400
8.350300	1	0.065680
8.366967	1	0.072930
8.383633	1	0.079730
8.400300	1	0.084140
8.416967	1	0.084690
8.433633	1	0.081920
8.450300	1	0.079030
8.466967	1	0.080600
8.483633	1	0.089250
8.500300	1	0.103670
8.516967	1	0.120410
8.533633	1	0.136900
8.550300	1	0.152750
8.566967	1	0.168800
8.583633	1	0.185240
8.600300	1	0.201530
8.616967	1	0.218010
8.633633	1	0.236510
8.650300	1	0.258750
8.666967	1	0.284490
8.683633	1	0.312020
8.700300	1	0.339510
8.716967	1	0.365230
8.733633	1	0.387640
8.750300	1	0.405370
8.766967	1	0.417830
8.783633	1	0.426200
8.800300	1	0.432800
8.816967	1	0.439700
8.833633	1	0.447700
8.850300	1	0.455350
8.866967	1	0.459690
8.883633	1	0.458640
8.900300	1	0.452420
8.916967	1	0.443320
8.933633	1	0.435080
8.950300	1	0.431020
8.966967	1	0.431390
8.983633	1	0.433230
9.000300	1	0.433330
9.016967	1	0.430650
9.033633	1	0.425970
9.050300	1	0.421650
9.066967	1	0.422040
9.083633	1	0.431340
9.100300	1	0.450470
9.116967	1	0.477460
9.133633	1	0.510030
9.150300	1	0.547000
9.166967	1	0.589330
9.183633	1	0.641280
9.200300	1	0.709900
9.216967	1	0.802330
9.233633	1	0.923970
9.250300	1	1.079610
9.266967	1	1.276620
9.283633	1	1.527840
9.300300	1	1.852030
9.316967	1	2.273270
9.333633	1	2.819520
9.350300	1	3.519660
9.366967	1	4.401740
9.383633	1	5.492210
9.400300	1	6.813900
9.416967	1	8.383100
9.433633	1	10.207470
9.450300	1	12.286230
9.466967	1	14.610790
9.483633	1	17.164400
9.500300	1	19.921690
9.516967	1	22.849770
9.533633	1	25.912460
9.550300	1	29.076840
9.566967	1	32.319520
9.583633	1	35.630160
9.600300	1	39.012300
9.616967	1	42.485140
9.633633	1	46.086170
9.650300	1	49.870190
9.666967	1	53.903750
9.683633	1	58.256230
9.700300	1	62.988760
9.716967	1	68.144360
9.733633	1	73.740310
9.750300	1	79.760840
9.766967	1	86.149430
9.783633	1	92.803710
9.800300	1	99.577090
9.816967	1	106.289580
9.833633	1	112.743280
9.850300	1	118.735460
9.866967	1	124.068570
9.883633	1	128.562280
9.900300	1	132.068430
9.916967	1	134.481650
9.933633	1	135.743530
9.950300	1	135.844650
9.966967	1	134.823990
9.983633	1	132.763460
10.000300	1	129.778310
10.016967	1	126.004200
10.033633	1	121.585800
10.050300	1	116.670880
10.066967	1	111.406670
10.083633	1	105.932990
10.100300	1	100.374430
10.116967	1	94.836230
10.133633	1	89.403300
10.150300	1	84.141560
10.166967	1	79.101720
10.183633	1	74.321960
10.200300	1	69.827270
10.216967	1	65.628910
10.233633	1	61.726780
10.250300	1	58.113130
10.266967	1	54.775910
10.283633	1	51.701840
10.300300	1	48.877610
10.316967	1	46.286980
10.333633	1	43.907980
10.350300	1	41.713880
10.366967	1	39.677490
10.383633	1	37.776180
10.400300	1	35.993190
10.416967	1	34.314940
10.433633	1	32.729390
10.450300	1	31.226860
10.466967	1	29.799420
10.483633	1	28.439200
10.500300	1	27.138290
10.516967	1	25.890000
10.533633	1	24.690500
10.550300	1	23.539280
10.566967	1	22.436810
10.583633	1	21.381760
10.600300	1	20.371440
10.616967	1	19.404170
10.633633	1	18.478980
10.650300	1	17.593310
10.666967	1	16.743680
10.683633	1	15.928560
10.700300	1	15.148680
10.716967	1	14.404340
10.733633	1	13.693370
10.750300	1	13.012660
10.766967	1	12.361440
10.783633	1	11.741480
10.800300	1	11.153670
10.816967	1	10.596140
10.833633	1	10.065720
10.850300	1	9.560130
10.866967	1	9.078590
10.883633	1	8.621520
10.900300	1	8.189730
10.916967	1	7.782760
10.933633	1	7.398600
10.950300	1	7.036300
10.966967	1	6.698290
10.983633	1	6.387680
11.000300	1	6.102730
11.016967	1	5.835500
11.033633	1	5.577470
11.050300	1	5.325430
11.066967	1	5.082040
11.083633	1	4.852360
11.100300	1	4.640530
11.116967	1	4.447610
11.133633	1	4.270920
11.150300	1	4.106720
11.166967	1	3.953750
11.183633	1	3.812990
11.200300	1	3.684580
11.216967	1	3.566340
11.233633	1	3.454890
11.250300	1	3.347100
11.266967	1	3.241290
11.283633	1	3.137630
11.300300	1	3.037120
11.316967	1	2.941220
11.333633	1	2.851700
11.350300	1	2.769110
11.366967	1	2.692380
11.383633	1	2.620020
11.400300	1	2.551080
11.416967	1	2.486260
11.433633	1	2.427090
11.450300	1	2.373070
11.466967	1	2.322540
11.483633	1	2.276010
11.500300	1	2.234270
11.516967	1	2.194650
11.533633	1	2.152420
11.550300	1	2.104880
11.566967	1	2.052940
11.583633	1	1.999570
11.600300	1	1.949090
11.616967	1	1.906270
11.633633	1	1.872910
11.650300	1	1.846180
11.666967	1	1.821040
11.683633	1	1.793170
11.700300	1	1.761610
11.716967	1	1.729370
11.733633	1	1.700060
11.750300	1	1.674790
11.766967	1	1.653090
11.783633	1	1.634620
11.800300	1	1.617900
11.816967	1	1.599910
11.833633	1	1.578900
11.850300	1	1.555960
11.866967	1	1.533330
11.883633	1	1.512470
11.900300	1	1.493460
11.916967	1	1.474750
11.933633	1	1.453560
11.950300	1	1.428460
11.966967	1	1.401450
11.983633	1	1.376480
12.000300	1	1.356660
12.016967	1	1.341940
12.033633	1	1.328960
12.050300	1	1.314840
12.066967	1	1.299940
12.083633	1	1.286060
12.100300	1	1.273600
12.116967	1	1.260640
12.133633	1	1.244420
12.150300	1	1.224210
12.166967	1	1.201730
12.183633	1	1.178680
12.200300	1	1.155980
12.216967	1	1.134190
12.233633	1	1.114070
12.250300	1	1.096800
12.266967	1	1.082550
12.283633	1	1.070210
12.300300	1	1.060180
12.316967	1	1.054550
12.333633	1	1.053600
12.350300	1	1.054020
12.366967	1	1.050680
12.383633	1	1.040080
12.400300	1	1.022840
12.416967	1	1.002990
12.433633	1	0.985120
12.450300	1	0.971810
12.466967	1	0.962400
12.483633	1	0.954100
12.500300	1	0.944400
12.516967	1	0.931960
12.533633	1	0.916320
12.550300	1	0.898200
12.566967	1	0.879380
12.583633	1	0.861210
12.600300	1	0.844080
12.616967	1	0.828700
12.633633	1	0.816120
12.650300	1	0.805940
12.666967	1	0.795790
12.683633	1	0.783870
12.700300	1	0.771190
12.716967	1	0.760500
12.733633	1	0.753730
12.750300	1	0.750900
12.766967	1	0.750130
12.783633	1	0.748630
12.800300	1	0.744560
12.816967	1	0.738470
12.833633	1	0.732670
12.850300	1	0.729400
12.866967	1	0.730110
12.883633	1	0.735230
12.900300	1	0.743650
12.916967	1	0.753120
12.933633	1	0.762310
12.950300	1	0.772060
12.966967	1	0.783930
12.983633	1	0.798360
13.000300	1	0.814720
13.016967	1	0.831840
13.033633	1	0.847760
13.050300	1	0.859910
13.066967	1	0.866240
13.083633	1	0.866720
13.100300	1	0.863360
13.116967	1	0.857640
13.133633	1	0.848930
13.150300	1	0.836150
13.166967	1	0.819430
13.183633	1	0.800100
13.200300	1	0.780520
13.216967	1	0.763220
13.233633	1	0.748690
13.250300	1	0.734360
13.266967	1	0.717460
13.283633	1	0.698210
13.300300	1	0.678720
13.316967	1	0.660060
13.333633	1	0.641510
13.350300	1	0.622750
13.366967	1	0.605650
13.383633	1	0.592410
13.400300	1	0.583680
13.416967	1	0.579090
13.433633	1	0.578150
13.450300	1	0.579570
13.466967	1	0.581490
13.483633	1	0.582740
13.500300	1	0.583080
13.516967	1	0.584000
13.533633	1	0.589710
13.550300	1	0.604440
13.566967	1	0.628580
13.583633	1	0.658260
13.600300	1	0.689090
13.616967	1	0.720780
13.633633	1	0.757300
13.650300	1	0.801740
13.666967	1	0.853130
13.683633	1	0.907880
13.700300	1	0.961670
13.716967	1	1.010490
13.733633	1	1.051560
13.750300	1	1.082360
13.766967	1	1.099890
13.783633	1	1.102770
13.800300	1	1.091780
13.816967	1	1.067580
13.833633	1	1.031050
13.850300	1	0.986180
13.866967	1	0.939250
13.883633	1	0.894700
13.900300	1	0.853160
13.916967	1	0.813110
13.933633	1	0.773170
13.950300	1	0.732770
13.966967	1	0.692040
13.983633	1	0.652460
14.000300	1	0.616840
14.016967	1	0.586670
14.033633	1	0.559990
14.050300	1	0.533960
14.066967	1	0.507910
14.083633	1	0.482970
14.100300	1	0.460680
14.116967	1	0.442110
14.133633	1	0.427120
14.150300	1	0.414210
14.166967	1	0.401240
14.183633	1	0.386670
14.200300	1	0.370020
14.216967	1	0.351860
14.233633	1	0.334180
14.250300	1	0.319780
14.266967	1	0.310460
14.283633	1	0.305950
14.300300	1	0.304410
14.316967	1	0.303680
14.333633	1	0.302320
14.350300	1	0.300270
14.366967	1	0.297750
14.383633	1	0.293730
14.400300	1	0.287090
14.416967	1	0.278190
14.433633	1	0.269110
14.450300	1	0.262400
14.466967	1	0.258580
14.483633	1	0.255790
14.500300	1	0.253600
14.516967	1	0.253770
14.533633	1	0.256440
14.550300	1	0.259340
14.566967	1	0.260510
14.583633	1	0.258830
14.600300	1	0.253320
14.616967	1	0.244130
14.633633	1	0.233730
14.650300	1	0.225100
14.666967	1	0.219020
14.683633	1	0.213840
14.700300	1	0.208110
14.716967	1	0.202250
14.733633	1	0.196890
14.750300	1	0.191320
14.766967	1	0.185040
14.783633	1	0.179020
14.800300	1	0.174030
14.816967	1	0.169530
14.833633	1	0.165000
14.850300	1	0.160900
14.866967	1	0.158330
14.883633	1	0.158180
14.900300	1	0.160730
14.916967	1	0.165920
14.933633	1	0.172690
14.950300	1	0.178190
14.966967	1	0.180240
14.983633	1	0.180460
15.000300	1	0.182400
15.016967	1	0.187450
15.033633	1	0.194490
15.050300	1	0.202320
15.066967	1	0.210150
15.083633	1	0.216480
15.100300	1	0.219750
15.116967	1	0.219090
15.133633	1	0.214050
15.150300	1	0.205480
15.166967	1	0.196330
15.183633	1	0.190840
15.200300	1	0.192170
15.216967	1	0.199890
15.233633	1	0.210110
15.250300	1	0.218320
15.266967	1	0.221480
15.283633	1	0.218430
15.300300	1	0.209510
15.316967	1	0.195950
15.333633	1	0.179740
15.350300	1	0.162970
15.366967	1	0.146970
15.383633	1	0.133550
15.400300	1	0.125340
15.416967	1	0.122150
15.433633	1	0.119660
15.450300	1	0.113850
15.466967	1	0.104970
15.483633	1	0.096740
15.500300	1	0.092530
15.516967	1	0.092980
15.533633	1	0.096240
15.550300	1	0.099420
15.566967	1	0.100100
15.583633	1	0.097380
15.600300	1	0.091590
15.616967	1	0.084700
15.633633	1	0.080440
15.650300	1	0.081240
15.666967	1	0.085510
15.683633	1	0.089240
15.700300	1	0.089890
15.716967	1	0.087760
15.733633	1	0.084480
15.750300	1	0.081590
15.766967	1	0.079990
15.783633	1	0.080050
15.800300	1	0.081190
15.816967	1	0.081340
15.833633	1	0.078780
15.850300	1	0.074910
15.866967	1	0.072980
15.883633	1	0.074510
15.900300	1	0.078910
15.916967	1	0.085050
15.933633	1	0.092070
15.950300	1	0.099400
15.966967	1	0.106080
15.983633	1	0.110850
16.000300	1	0.113260
16.016967	1	0.113690
16.033633	1	0.112300
16.050300	1	0.109020
16.066967	1	0.104050
16.083633	1	0.097660
16.100300	1	0.090040
16.116967	1	0.081660
16.133633	1	0.073390
16.150300	1	0.065630
16.166967	1	0.058360
16.183633	1	0.052160
16.200300	1	0.048490
16.216967	1	0.048660
16.233633	1	0.052630
16.250300	1	0.058770
16.266967	1	0.064260
16.283633	1	0.066210
16.300300	1	0.063450
16.316967	1	0.057130
16.333633	1	0.049640
16.350300	1	0.042990
16.366967	1	0.037590
16.383633	1	0.032800
16.400300	1	0.029170
16.416967	1	0.028390
16.433633	1	0.030490
16.450300	1	0.033080
16.466967	1	0.033930
16.483633	1	0.032700
16.500300	1	0.030030
16.516967	1	0.026500
16.533633	1	0.022310
16.550300	1	0.017920
16.566967	1	0.014580
16.583633	1	0.013620
16.600300	1	0.015140
16.616967	1	0.017500
16.633633	1	0.018280
16.650300	1	0.015790
16.666967	1	0.010310
16.683633	1	0.004340
16.700300	1	0.001220
16.716967	1	0.002170
16.733633	1	0.005740
16.750300	1	0.010590
16.766967	1	0.016300
16.783633	1	0.021790
16.800300	1	0.025020
16.816967	1	0.024280
16.833633	1	0.019480
16.850300	1	0.012760
16.866967	1	0.007680
16.883633	1	0.007570
16.900300	1	0.013280
16.916967	1	0.021530
16.933633	1	0.027360
16.950300	1	0.028900
16.966967	1	0.028170
16.983633	1	0.027830
17.000300	1	0.028800
17.016967	1	0.029940
17.033633	1	0.029520
17.050300	1	0.027260
17.066967	1	0.024540
17.083633	1	0.023200
17.100300	1	0.024480
17.116967	1	0.028410
17.133633	1	0.033810
17.150300	1	0.038390
17.166967	1	0.039500
17.183633	1	0.035760
17.200300	1	0.027980
17.216967	1	0.018230
17.233633	1	0.008350
17.250300	1	-0.000750
17.266967	1	-0.008610
17.283633	1	-0.014630
17.300300	1	-0.018010
17.316967	1	-0.017500
17.333633	1	-0.012310
17.350300	1	-0.004030
17.366967	1	0.004210
17.383633	1	0.010580
17.400300	1	0.014870
17.416967	1	0.016000
17.433633	1	0.011780
17.450300	1	0.002230
17.466967	1	-0.009430
17.483633	1	-0.019710
17.500300	1	-0.026890
17.516967	1	-0.030290
17.533633	1	-0.029310
17.550300	1	-0.024500
17.566967	1	-0.017920
17.583633	1	-0.011440
17.600300	1	-0.006220
17.616967	1	-0.003930
17.633633	1	-0.006600
17.650300	1	-0.013830
17.666967	1	-0.021880
17.683633	1	-0.026550
17.700300	1	-0.026450
17.716967	1	-0.023430
17.733633	1	-0.020500
17.750300	1	-0.019560
17.766967	1	-0.020780
17.783633	1	-0.023180
17.800300	1	-0.025660
17.816967	1	-0.027830
17.833633	1	-0.029350
17.850300	1	-0.029110
17.866967	1	-0.026600
17.883633	1	-0.023540
17.900300	1	-0.022030
17.916967	1	-0.022300
17.933633	1	-0.023470
17.950300	1	-0.024860
17.966967	1	-0.025570
17.983633	1	-0.025010
18.000300	1	-0.023900
18.016967	1	-0.023450
18.033633	1	-0.024190
18.050300	1	-0.026060
18.066967	1	-0.028460
18.083633	1	-0.030980
18.100300	1	-0.034730
18.116967	1	-0.041860
18.133633	1	-0.052640
18.150300	1	-0.064200
18.166967	1	-0.072370
18.183633	1	-0.075240
18.200300	1	-0.074880
18.216967	1	-0.074530
18.233633	1	-0.074600
18.250300	1	-0.073340
18.266967	1	-0.070430
18.283633	1	-0.067690
18.300300	1	-0.067100
18.316967	1	-0.069250
18.333633	1	-0.073180
18.350300	1	-0.077490
18.366967	1	-0.081300
18.383633	1	-0.083910
18.400300	1	-0.085030
18.416967	1	-0.085000
18.433633	1	-0.084010
18.450300	1	-0.081680
18.466967	1	-0.077830
18.483633	1	-0.073040
18.500300	1	-0.068560
18.516967	1	-0.065790
18.533633	1	-0.065040
18.550300	1	-0.065380
18.566967	1	-0.066400
18.583633	1	-0.068700
18.600300	1	-0.072370
18.616967	1	-0.076140
18.633633	1	-0.078390
18.650300	1	-0.078880
18.666967	1	-0.078680
18.683633	1	-0.077860
18.700300	1	-0.074710
18.716967	1	-0.068310
18.733633	1	-0.060350
18.750300	1	-0.054340
18.766967	1	-0.054030
18.783633	1	-0.060190
18.800300	1	-0.068850
18.816967	1	-0.074670
18.833633	1	-0.074790
18.850300	1	-0.070030
18.866967	1	-0.063880
18.883633	1	-0.060050
18.900300	1	-0.060270
18.916967	1	-0.063290
18.933633	1	-0.065300
18.950300	1	-0.063830
18.966967	1	-0.061020
18.983633	1	-0.060590
19.000300	1	-0.063510
19.016967	1	-0.068450
19.033633	1	-0.073870
19.050300	1	-0.077630
19.066967	1	-0.077200
19.083633	1	-0.072910
19.100300	1	-0.069690
19.116967	1	-0.072330
19.133633	1	-0.079980
19.150300	1	-0.087840
19.166967	1	-0.092650
19.183633	1	-0.093860
19.200300	1	-0.091810
19.216967	1	-0.087980
19.233633	1	-0.085290
19.250300	1	-0.085940
19.266967	1	-0.089440
19.283633	1	-0.093780
19.300300	1	-0.097490
19.316967	1	-0.100110
19.333633	1	-0.100850
19.350300	1	-0.098730
19.366967	1	-0.094430
19.383633	1	-0.089720
19.400300	1	-0.085340
19.416967	1	-0.081420
19.433633	1	-0.078370
19.450300	1	-0.075630
19.466967	1	-0.071510
19.483633	1	-0.065680
19.500300	1	-0.060730
19.516967	1	-0.059700
19.533633	1	-0.063170
19.550300	1	-0.069270
19.566967	1	-0.075710
19.583633	1	-0.081500
19.600300	1	-0.086800
19.616967	1	-0.091800
19.633633	1	-0.095650
19.650300	1	-0.096410
19.666967	1	-0.092820
19.683633	1	-0.086780
19.700300	1	-0.082790
19.716967	1	-0.083330
19.733633	1	-0.086540
19.750300	1	-0.089600
19.766967	1	-0.092050
19.783633	1	-0.094810
19.800300	1	-0.097770
19.816967	1	-0.100210
19.833633	1	-0.102220
19.850300	1	-0.104120
19.866967	1	-0.105300
19.883633	1	-0.105220
19.900300	1	-0.104280
19.916967	1	-0.103060
19.933633	1	-0.101490
19.950300	1	-0.099290
19.966967	1	-0.097120
19.983633	1	-0.095750
20.000300	1	-0.094140
