# Supplementary material for: Targeted protein degradation systems to enhance Wnt signaling
Source: eLife. 2024 Jun 7;13:RP93908. doi: 10.7554/eLife.93908 (PMC11161174; doi:10.7554/eLife.93908)
Supplement: Figure 1—figure supplement 1—source data 1. [file elife-93908-fig1-figsupp1-data1.zip › hASGR1-CRD-8G8-Fab_Chromatography.txt]

URL	chrom://thermoelectronn/ChromeleonLocal/Partha/20230112_ASGR1-2_8M24_8G8.seq/220.smp/UV_VIS_1.channel
Channel	UV_VIS_1

Injection Information:
Data Vault	ChromeleonLocal
Sequence	20230112_ASGR1-2_8M24_8G8
Name	8G8_HumanASGR1CBD
Number	12
Position	R:F2
Comment	
Processing Method	Reversed Phase HPLC Process
Instrument Method	TSK-G3000 SEC 0.3ml_min 20 min
Type	Unknown
Status	Finished
Inject Time	1/12/2023 8:56:30 PM -08:00
Volume (µl)	25.00
Dilution Factor	1.0000
Weight	1.0000

Raw Data Information:
Time Min. (min)	0.017033
Time Max. (min)	20.000367
Data Points	1200
Detector	UV
Generating Data System	Chromeleon 7.2.10.23925
Exporting Data System	Chromeleon 7.2.10.0
Operator	Instrument Controller
Signal Quantity	Absorbance
Signal Unit	mAU
Signal Min.	0.000000
Signal Max.	177.579230
Channel	UV_VIS_1
Driver Name	Thermo.Vanquish.VWD.dll
Channel Type	Evaluation
Min. Step (s)	1
Max. Step (s)	1
Average Step (s)	1

Signal Parameter Information:
Signal Info	WVL:280 nm

Raw Data:
Time (min)	Step (s)	Value (mAU)
0.017033	n.a.	0.000000
0.033700	1	0.000480
0.050367	1	0.003040
0.067033	1	0.009090
0.083700	1	0.017500
0.100367	1	0.025080
0.117033	1	0.029470
0.133700	1	0.030860
0.150367	1	0.031670
0.167033	1	0.034310
0.183700	1	0.038700
0.200367	1	0.042980
0.217033	1	0.045800
0.233700	1	0.047260
0.250367	1	0.048740
0.267033	1	0.051020
0.283700	1	0.052350
0.300367	1	0.050270
0.317033	1	0.044590
0.333700	1	0.037370
0.350367	1	0.031560
0.367033	1	0.029800
0.383700	1	0.032720
0.400367	1	0.038210
0.417033	1	0.043880
0.433700	1	0.050020
0.450367	1	0.058860
0.467033	1	0.070440
0.483700	1	0.080900
0.500367	1	0.085800
0.517033	1	0.084350
0.533700	1	0.079220
0.550367	1	0.073170
0.567033	1	0.067370
0.583700	1	0.062750
0.600367	1	0.061160
0.617033	1	0.063210
0.633700	1	0.066550
0.650367	1	0.068150
0.667033	1	0.067290
0.683700	1	0.065380
0.700367	1	0.064670
0.717033	1	0.066980
0.733700	1	0.071870
0.750367	1	0.076860
0.767033	1	0.079380
0.783700	1	0.077750
0.800367	1	0.072110
0.817033	1	0.065370
0.833700	1	0.061700
0.850367	1	0.063080
0.867033	1	0.068550
0.883700	1	0.076350
0.900367	1	0.084310
0.917033	1	0.089640
0.933700	1	0.090670
0.950367	1	0.088360
0.967033	1	0.084700
0.983700	1	0.080370
1.000367	1	0.075350
1.017033	1	0.070500
1.033700	1	0.067010
1.050367	1	0.064810
1.067033	1	0.062790
1.083700	1	0.060530
1.100367	1	0.059320
1.117033	1	0.060690
1.133700	1	0.064350
1.150367	1	0.068290
1.167033	1	0.070810
1.183700	1	0.071660
1.200367	1	0.070970
1.217033	1	0.068680
1.233700	1	0.065920
1.250367	1	0.065240
1.267033	1	0.068460
1.283700	1	0.074750
1.300367	1	0.081010
1.317033	1	0.084980
1.333700	1	0.086950
1.350367	1	0.087350
1.367033	1	0.085320
1.383700	1	0.080540
1.400367	1	0.074430
1.417033	1	0.069110
1.433700	1	0.066090
1.450367	1	0.065480
1.467033	1	0.066860
1.483700	1	0.070670
1.500367	1	0.077190
1.517033	1	0.084400
1.533700	1	0.088760
1.550367	1	0.088080
1.567033	1	0.082210
1.583700	1	0.072540
1.600367	1	0.062070
1.617033	1	0.054180
1.633700	1	0.051410
1.650367	1	0.055380
1.667033	1	0.065740
1.683700	1	0.078390
1.700367	1	0.086910
1.717033	1	0.087390
1.733700	1	0.081260
1.750367	1	0.073320
1.767033	1	0.067950
1.783700	1	0.066760
1.800367	1	0.068590
1.817033	1	0.071300
1.833700	1	0.073480
1.850367	1	0.074980
1.867033	1	0.076700
1.883700	1	0.079090
1.900367	1	0.081410
1.917033	1	0.082800
1.933700	1	0.083190
1.950367	1	0.083290
1.967033	1	0.084230
1.983700	1	0.086740
2.000367	1	0.090390
2.017033	1	0.093410
2.033700	1	0.093970
2.050367	1	0.091780
2.067033	1	0.088370
2.083700	1	0.085450
2.100367	1	0.083530
2.117033	1	0.082290
2.133700	1	0.081790
2.150367	1	0.082410
2.167033	1	0.083890
2.183700	1	0.084820
2.200367	1	0.084470
2.217033	1	0.084050
2.233700	1	0.084400
2.250367	1	0.083970
2.267033	1	0.080610
2.283700	1	0.073990
2.300367	1	0.065790
2.317033	1	0.058110
2.333700	1	0.051950
2.350367	1	0.047180
2.367033	1	0.043780
2.383700	1	0.041880
2.400367	1	0.041070
2.417033	1	0.041480
2.433700	1	0.044000
2.450367	1	0.047850
2.467033	1	0.050630
2.483700	1	0.051090
2.500367	1	0.050230
2.517033	1	0.050200
2.533700	1	0.052880
2.550367	1	0.059280
2.567033	1	0.069010
2.583700	1	0.079570
2.600367	1	0.087390
2.617033	1	0.089790
2.633700	1	0.085980
2.650367	1	0.078020
2.667033	1	0.069940
2.683700	1	0.064780
2.700367	1	0.062820
2.717033	1	0.062720
2.733700	1	0.063070
2.750367	1	0.062730
2.767033	1	0.059990
2.783700	1	0.053170
2.800367	1	0.042530
2.817033	1	0.031490
2.833700	1	0.024800
2.850367	1	0.025260
2.867033	1	0.031900
2.883700	1	0.040260
2.900367	1	0.045470
2.917033	1	0.046500
2.933700	1	0.045340
2.950367	1	0.043650
2.967033	1	0.042730
2.983700	1	0.043630
3.000367	1	0.045290
3.017033	1	0.045780
3.033700	1	0.045500
3.050367	1	0.046550
3.067033	1	0.049380
3.083700	1	0.052500
3.100367	1	0.054780
3.117033	1	0.056330
3.133700	1	0.058290
3.150367	1	0.061760
3.167033	1	0.066070
3.183700	1	0.069250
3.200367	1	0.070890
3.217033	1	0.072960
3.233700	1	0.077010
3.250367	1	0.082100
3.267033	1	0.086350
3.283700	1	0.088670
3.300367	1	0.088330
3.317033	1	0.084360
3.333700	1	0.076210
3.350367	1	0.065760
3.367033	1	0.057390
3.383700	1	0.054870
3.400367	1	0.058710
3.417033	1	0.066630
3.433700	1	0.075150
3.450367	1	0.080700
3.467033	1	0.080630
3.483700	1	0.075130
3.500367	1	0.068180
3.517033	1	0.064520
3.533700	1	0.065230
3.550367	1	0.067890
3.567033	1	0.070740
3.583700	1	0.074420
3.600367	1	0.079460
3.617033	1	0.084050
3.633700	1	0.084720
3.650367	1	0.078490
3.667033	1	0.065250
3.683700	1	0.049160
3.700367	1	0.036470
3.717033	1	0.031620
3.733700	1	0.034900
3.750367	1	0.043440
3.767033	1	0.054080
3.783700	1	0.064800
3.800367	1	0.074250
3.817033	1	0.081500
3.833700	1	0.086380
3.850367	1	0.089200
3.867033	1	0.089460
3.883700	1	0.086290
3.900367	1	0.081070
3.917033	1	0.077220
3.933700	1	0.076390
3.950367	1	0.077430
3.967033	1	0.079120
3.983700	1	0.081820
4.000367	1	0.085930
4.017033	1	0.090880
4.033700	1	0.095010
4.050367	1	0.095530
4.067033	1	0.090390
4.083700	1	0.081430
4.100367	1	0.073300
4.117033	1	0.069730
4.133700	1	0.072710
4.150367	1	0.082660
4.167033	1	0.096490
4.183700	1	0.108110
4.200367	1	0.112810
4.217033	1	0.110250
4.233700	1	0.103660
4.250367	1	0.097550
4.267033	1	0.094690
4.283700	1	0.094030
4.300367	1	0.093160
4.317033	1	0.092170
4.333700	1	0.092820
4.350367	1	0.095430
4.367033	1	0.098340
4.383700	1	0.098950
4.400367	1	0.096000
4.417033	1	0.091460
4.433700	1	0.088250
4.450367	1	0.086920
4.467033	1	0.085470
4.483700	1	0.081770
4.500367	1	0.076450
4.517033	1	0.073010
4.533700	1	0.074400
4.550367	1	0.080740
4.567033	1	0.090490
4.583700	1	0.101590
4.600367	1	0.111080
4.617033	1	0.116020
4.633700	1	0.115660
4.650367	1	0.111310
4.667033	1	0.104430
4.683700	1	0.095960
4.700367	1	0.087790
4.717033	1	0.082800
4.733700	1	0.083220
4.750367	1	0.090340
4.767033	1	0.103170
4.783700	1	0.116640
4.800367	1	0.125230
4.817033	1	0.128530
4.833700	1	0.130930
4.850367	1	0.136980
4.867033	1	0.147680
4.883700	1	0.159780
4.900367	1	0.169350
4.917033	1	0.175790
4.933700	1	0.180940
4.950367	1	0.186760
4.967033	1	0.195060
4.983700	1	0.206200
5.000367	1	0.217950
5.017033	1	0.227090
5.033700	1	0.231470
5.050367	1	0.230750
5.067033	1	0.226490
5.083700	1	0.220540
5.100367	1	0.214760
5.117033	1	0.212100
5.133700	1	0.214760
5.150367	1	0.221960
5.167033	1	0.231280
5.183700	1	0.240450
5.200367	1	0.248380
5.217033	1	0.255480
5.233700	1	0.262150
5.250367	1	0.267850
5.267033	1	0.272570
5.283700	1	0.277530
5.300367	1	0.283850
5.317033	1	0.291530
5.333700	1	0.299590
5.350367	1	0.306600
5.367033	1	0.311300
5.383700	1	0.313100
5.400367	1	0.312400
5.417033	1	0.310880
5.433700	1	0.309590
5.450367	1	0.307050
5.467033	1	0.301430
5.483700	1	0.293770
5.500367	1	0.287670
5.517033	1	0.285880
5.533700	1	0.287530
5.550367	1	0.288920
5.567033	1	0.286440
5.583700	1	0.279230
5.600367	1	0.270240
5.617033	1	0.264340
5.633700	1	0.265310
5.650367	1	0.274620
5.667033	1	0.291150
5.683700	1	0.312730
5.700367	1	0.340040
5.717033	1	0.378610
5.733700	1	0.435240
5.750367	1	0.512660
5.767033	1	0.608700
5.783700	1	0.719220
5.800367	1	0.839650
5.817033	1	0.965150
5.833700	1	1.091310
5.850367	1	1.213980
5.867033	1	1.328320
5.883700	1	1.429050
5.900367	1	1.511000
5.917033	1	1.569310
5.933700	1	1.600480
5.950367	1	1.603820
5.967033	1	1.582100
5.983700	1	1.541240
6.000367	1	1.488230
6.017033	1	1.428940
6.033700	1	1.367740
6.050367	1	1.307710
6.067033	1	1.251610
6.083700	1	1.202400
6.100367	1	1.161890
6.117033	1	1.129330
6.133700	1	1.101890
6.150367	1	1.076850
6.167033	1	1.053350
6.183700	1	1.031800
6.200367	1	1.012160
6.217033	1	0.993350
6.233700	1	0.974590
6.250367	1	0.956550
6.267033	1	0.940440
6.283700	1	0.926880
6.300367	1	0.915040
6.317033	1	0.902360
6.333700	1	0.885980
6.350367	1	0.864750
6.367033	1	0.840400
6.383700	1	0.817100
6.400367	1	0.798370
6.417033	1	0.784520
6.433700	1	0.774450
6.450367	1	0.767600
6.467033	1	0.762870
6.483700	1	0.758660
6.500367	1	0.753870
6.517033	1	0.747720
6.533700	1	0.740580
6.550367	1	0.733510
6.567033	1	0.725850
6.583700	1	0.715900
6.600367	1	0.703450
6.617033	1	0.689020
6.633700	1	0.672210
6.650367	1	0.653170
6.667033	1	0.634160
6.683700	1	0.618170
6.700367	1	0.606810
6.717033	1	0.599560
6.733700	1	0.594540
6.750367	1	0.590160
6.767033	1	0.586270
6.783700	1	0.583680
6.800367	1	0.582700
6.817033	1	0.582340
6.833700	1	0.580780
6.850367	1	0.576310
6.867033	1	0.568420
6.883700	1	0.558150
6.900367	1	0.547850
6.917033	1	0.539850
6.933700	1	0.534350
6.950367	1	0.530440
6.967033	1	0.527700
6.983700	1	0.525110
7.000367	1	0.521120
7.017033	1	0.515820
7.033700	1	0.510610
7.050367	1	0.506070
7.067033	1	0.501420
7.083700	1	0.496230
7.100367	1	0.491600
7.117033	1	0.488440
7.133700	1	0.485960
7.150367	1	0.483000
7.167033	1	0.479250
7.183700	1	0.474830
7.200367	1	0.470120
7.217033	1	0.465300
7.233700	1	0.460510
7.250367	1	0.457090
7.267033	1	0.457250
7.283700	1	0.461230
7.300367	1	0.466380
7.317033	1	0.469830
7.333700	1	0.469980
7.350367	1	0.466330
7.367033	1	0.459910
7.383700	1	0.452630
7.400367	1	0.446210
7.417033	1	0.442090
7.433700	1	0.440790
7.450367	1	0.441820
7.467033	1	0.444480
7.483700	1	0.447610
7.500367	1	0.449360
7.517033	1	0.448440
7.533700	1	0.445420
7.550367	1	0.442650
7.567033	1	0.442310
7.583700	1	0.444460
7.600367	1	0.447400
7.617033	1	0.450040
7.633700	1	0.452810
7.650367	1	0.456840
7.667033	1	0.462970
7.683700	1	0.470720
7.700367	1	0.478470
7.717033	1	0.486370
7.733700	1	0.496840
7.750367	1	0.511450
7.767033	1	0.530140
7.783700	1	0.552650
7.800367	1	0.578390
7.817033	1	0.606020
7.833700	1	0.635100
7.850367	1	0.667480
7.867033	1	0.705660
7.883700	1	0.749530
7.900367	1	0.796080
7.917033	1	0.842660
7.933700	1	0.889690
7.950367	1	0.939460
7.967033	1	0.993760
7.983700	1	1.052920
8.000367	1	1.115610
8.017033	1	1.178550
8.033700	1	1.237310
8.050367	1	1.288260
8.067033	1	1.329580
8.083700	1	1.361200
8.100367	1	1.385350
8.117033	1	1.405130
8.133700	1	1.422090
8.150367	1	1.436270
8.167033	1	1.447640
8.183700	1	1.456210
8.200367	1	1.461740
8.217033	1	1.463260
8.233700	1	1.459530
8.250367	1	1.451750
8.267033	1	1.444210
8.283700	1	1.440440
8.300367	1	1.440170
8.317033	1	1.440470
8.333700	1	1.438760
8.350367	1	1.435140
8.367033	1	1.431490
8.383700	1	1.429690
8.400367	1	1.431710
8.417033	1	1.439740
8.433700	1	1.456060
8.450367	1	1.482580
8.467033	1	1.521470
8.483700	1	1.577050
8.500367	1	1.656290
8.517033	1	1.769410
8.533700	1	1.932070
8.550367	1	2.166040
8.567033	1	2.498120
8.583700	1	2.960970
8.600367	1	3.595500
8.617033	1	4.451330
8.633700	1	5.584310
8.650367	1	7.054610
8.667033	1	8.926490
8.683700	1	11.268820
8.700367	1	14.155700
8.717033	1	17.666940
8.733700	1	21.887220
8.750367	1	26.902790
8.767033	1	32.795820
8.783700	1	39.636960
8.800367	1	47.476220
8.817033	1	56.331850
8.833700	1	66.177850
8.850367	1	76.931470
8.867033	1	88.444130
8.883700	1	100.497970
8.900367	1	112.807150
8.917033	1	125.025930
8.933700	1	136.767290
8.950367	1	147.630640
8.967033	1	157.233360
8.983700	1	165.242350
9.000367	1	171.399790
9.017033	1	175.536950
9.033700	1	177.579230
9.050367	1	177.547850
9.067033	1	175.555470
9.083700	1	171.792370
9.100367	1	166.506580
9.117033	1	159.982430
9.133700	1	152.518810
9.150367	1	144.409290
9.167033	1	135.926950
9.183700	1	127.314650
9.200367	1	118.779090
9.217033	1	110.487430
9.233700	1	102.567750
9.250367	1	95.113290
9.267033	1	88.185540
9.283700	1	81.816420
9.300367	1	76.014880
9.317033	1	70.776130
9.333700	1	66.087060
9.350367	1	61.927220
9.367033	1	58.268580
9.383700	1	55.077610
9.400367	1	52.319740
9.417033	1	49.961430
9.433700	1	47.968830
9.450367	1	46.307520
9.467033	1	44.944290
9.483700	1	43.847100
9.500367	1	42.983870
9.517033	1	42.323180
9.533700	1	41.836450
9.550367	1	41.498380
9.567033	1	41.286480
9.583700	1	41.182710
9.600367	1	41.174900
9.617033	1	41.256220
9.633700	1	41.424050
9.650367	1	41.678090
9.667033	1	42.018420
9.683700	1	42.443600
9.700367	1	42.950140
9.717033	1	43.532930
9.733700	1	44.184000
9.750367	1	44.890880
9.767033	1	45.635840
9.783700	1	46.394300
9.800367	1	47.133500
9.817033	1	47.815020
9.833700	1	48.400160
9.850367	1	48.853550
9.867033	1	49.143120
9.883700	1	49.240300
9.900367	1	49.123510
9.917033	1	48.781230
9.933700	1	48.211720
9.950367	1	47.423380
9.967033	1	46.435590
9.983700	1	45.275320
10.000367	1	43.971570
10.017033	1	42.553180
10.033700	1	41.050570
10.050367	1	39.497590
10.067033	1	37.929530
10.083700	1	36.379390
10.100367	1	34.876070
10.117033	1	33.442970
10.133700	1	32.095820
10.150367	1	30.843530
10.167033	1	29.691940
10.183700	1	28.645560
10.200367	1	27.704900
10.217033	1	26.863630
10.233700	1	26.110110
10.250367	1	25.431680
10.267033	1	24.815020
10.283700	1	24.243810
10.300367	1	23.698220
10.317033	1	23.156720
10.333700	1	22.599720
10.350367	1	22.014160
10.367033	1	21.395310
10.383700	1	20.744380
10.400367	1	20.064180
10.417033	1	19.356790
10.433700	1	18.626620
10.450367	1	17.883090
10.467033	1	17.136550
10.483700	1	16.393620
10.500367	1	15.658880
10.517033	1	14.938880
10.533700	1	14.242440
10.550367	1	13.576420
10.567033	1	12.942460
10.583700	1	12.339350
10.600367	1	11.766850
10.617033	1	11.226160
10.633700	1	10.718570
10.650367	1	10.245030
10.667033	1	9.805480
10.683700	1	9.398100
10.700367	1	9.020580
10.717033	1	8.670790
10.733700	1	8.345090
10.750367	1	8.038620
10.767033	1	7.748190
10.783700	1	7.473030
10.800367	1	7.212970
10.817033	1	6.967190
10.833700	1	6.734280
10.850367	1	6.513010
10.867033	1	6.302670
10.883700	1	6.102840
10.900367	1	5.913400
10.917033	1	5.735160
10.933700	1	5.568810
10.950367	1	5.412300
10.967033	1	5.261340
10.983700	1	5.112430
11.000367	1	4.964690
11.017033	1	4.820150
11.033700	1	4.682230
11.050367	1	4.553230
11.067033	1	4.432990
11.083700	1	4.319830
11.100367	1	4.212550
11.117033	1	4.111600
11.133700	1	4.017570
11.150367	1	3.929610
11.167033	1	3.846080
11.183700	1	3.766380
11.200367	1	3.690890
11.217033	1	3.618740
11.233700	1	3.547600
11.250367	1	3.476580
11.267033	1	3.406370
11.283700	1	3.336800
11.300367	1	3.267750
11.317033	1	3.201580
11.333700	1	3.140920
11.350367	1	3.085400
11.367033	1	3.032600
11.383700	1	2.980010
11.400367	1	2.926210
11.417033	1	2.872420
11.433700	1	2.821780
11.450367	1	2.776560
11.467033	1	2.736300
11.483700	1	2.698520
11.500367	1	2.660880
11.517033	1	2.622330
11.533700	1	2.582910
11.550367	1	2.543540
11.567033	1	2.505670
11.583700	1	2.470440
11.600367	1	2.438120
11.617033	1	2.406970
11.633700	1	2.373480
11.650367	1	2.336230
11.667033	1	2.298760
11.683700	1	2.267130
11.700367	1	2.244350
11.717033	1	2.227460
11.733700	1	2.209980
11.750367	1	2.186810
11.767033	1	2.157070
11.783700	1	2.123630
11.800367	1	2.090940
11.817033	1	2.063100
11.833700	1	2.042590
11.850367	1	2.028550
11.867033	1	2.016110
11.883700	1	2.000350
11.900367	1	1.981200
11.917033	1	1.962150
11.933700	1	1.945180
11.950367	1	1.929220
11.967033	1	1.912640
11.983700	1	1.895500
12.000367	1	1.879350
12.017033	1	1.865360
12.033700	1	1.852730
12.050367	1	1.838550
12.067033	1	1.819760
12.083700	1	1.795680
12.100367	1	1.769160
12.117033	1	1.744550
12.133700	1	1.724570
12.150367	1	1.709230
12.167033	1	1.696580
12.183700	1	1.683700
12.200367	1	1.668900
12.217033	1	1.653110
12.233700	1	1.638000
12.250367	1	1.623690
12.267033	1	1.609330
12.283700	1	1.594110
12.300367	1	1.577430
12.317033	1	1.559570
12.333700	1	1.542660
12.350367	1	1.529220
12.367033	1	1.519800
12.383700	1	1.512700
12.400367	1	1.505540
12.417033	1	1.496490
12.433700	1	1.484630
12.450367	1	1.469870
12.467033	1	1.453030
12.483700	1	1.436790
12.500367	1	1.424980
12.517033	1	1.419780
12.533700	1	1.420400
12.550367	1	1.423510
12.567033	1	1.424560
12.583700	1	1.421070
12.600367	1	1.413770
12.617033	1	1.403810
12.633700	1	1.391260
12.650367	1	1.377250
12.667033	1	1.364520
12.683700	1	1.354180
12.700367	1	1.343840
12.717033	1	1.330470
12.733700	1	1.313810
12.750367	1	1.296000
12.767033	1	1.279490
12.783700	1	1.266100
12.800367	1	1.256660
12.817033	1	1.251890
12.833700	1	1.253090
12.850367	1	1.260660
12.867033	1	1.273170
12.883700	1	1.288270
12.900367	1	1.304030
12.917033	1	1.320410
12.933700	1	1.339070
12.950367	1	1.361190
12.967033	1	1.386000
12.983700	1	1.411760
13.000367	1	1.436550
13.017033	1	1.458310
13.033700	1	1.475310
13.050367	1	1.485930
13.067033	1	1.488200
13.083700	1	1.481530
13.100367	1	1.468230
13.117033	1	1.452170
13.133700	1	1.436120
13.150367	1	1.419740
13.167033	1	1.400090
13.183700	1	1.375140
13.200367	1	1.346940
13.217033	1	1.320120
13.233700	1	1.297620
13.250367	1	1.278290
13.267033	1	1.258470
13.283700	1	1.236270
13.300367	1	1.213190
13.317033	1	1.191090
13.333700	1	1.170620
13.350367	1	1.152390
13.367033	1	1.137340
13.383700	1	1.126360
13.400367	1	1.120130
13.417033	1	1.119240
13.433700	1	1.123740
13.450367	1	1.131550
13.467033	1	1.138150
13.483700	1	1.139870
13.500367	1	1.137300
13.517033	1	1.134650
13.533700	1	1.136190
13.550367	1	1.144020
13.567033	1	1.159250
13.583700	1	1.183480
13.600367	1	1.217180
13.617033	1	1.257780
13.633700	1	1.301500
13.650367	1	1.345620
13.667033	1	1.387850
13.683700	1	1.425390
13.700367	1	1.455720
13.717033	1	1.477290
13.733700	1	1.489480
13.750367	1	1.492770
13.767033	1	1.488270
13.783700	1	1.477360
13.800367	1	1.461540
13.817033	1	1.442090
13.833700	1	1.419880
13.850367	1	1.394960
13.867033	1	1.365940
13.883700	1	1.331150
13.900367	1	1.290100
13.917033	1	1.244080
13.933700	1	1.197240
13.950367	1	1.155540
13.967033	1	1.122840
13.983700	1	1.097350
14.000367	1	1.072760
14.017033	1	1.044090
14.033700	1	1.011930
14.050367	1	0.979840
14.067033	1	0.950210
14.083700	1	0.924370
14.100367	1	0.903450
14.117033	1	0.887030
14.133700	1	0.873210
14.150367	1	0.860720
14.167033	1	0.849570
14.183700	1	0.840140
14.200367	1	0.832290
14.217033	1	0.824910
14.233700	1	0.816520
14.250367	1	0.806850
14.267033	1	0.796810
14.283700	1	0.786980
14.300367	1	0.777410
14.317033	1	0.769200
14.333700	1	0.764180
14.350367	1	0.762110
14.367033	1	0.760260
14.383700	1	0.756710
14.400367	1	0.752740
14.417033	1	0.750940
14.433700	1	0.751310
14.450367	1	0.751210
14.467033	1	0.749000
14.483700	1	0.745000
14.500367	1	0.739690
14.517033	1	0.733670
14.533700	1	0.728310
14.550367	1	0.725020
14.567033	1	0.724100
14.583700	1	0.724730
14.600367	1	0.725360
14.617033	1	0.723810
14.633700	1	0.719050
14.650367	1	0.712880
14.667033	1	0.707230
14.683700	1	0.701150
14.700367	1	0.692800
14.717033	1	0.682470
14.733700	1	0.671800
14.750367	1	0.661720
14.767033	1	0.652310
14.783700	1	0.643870
14.800367	1	0.637490
14.817033	1	0.634670
14.833700	1	0.636000
14.850367	1	0.639730
14.867033	1	0.642520
14.883700	1	0.642830
14.900367	1	0.642980
14.917033	1	0.645980
14.933700	1	0.651480
14.950367	1	0.656910
14.967033	1	0.661390
14.983700	1	0.666480
15.000367	1	0.673570
15.017033	1	0.681100
15.033700	1	0.685390
15.050367	1	0.684310
15.067033	1	0.679120
15.083700	1	0.671800
15.100367	1	0.662640
15.117033	1	0.652080
15.133700	1	0.642820
15.150367	1	0.637990
15.167033	1	0.637990
15.183700	1	0.640370
15.200367	1	0.641940
15.217033	1	0.640640
15.233700	1	0.636310
15.250367	1	0.630840
15.267033	1	0.626840
15.283700	1	0.625030
15.300367	1	0.623670
15.317033	1	0.620460
15.333700	1	0.614570
15.350367	1	0.607170
15.367033	1	0.599340
15.383700	1	0.590680
15.400367	1	0.581200
15.417033	1	0.571800
15.433700	1	0.562610
15.450367	1	0.553340
15.467033	1	0.544800
15.483700	1	0.538450
15.500367	1	0.534620
15.517033	1	0.532100
15.533700	1	0.529790
15.550367	1	0.527970
15.567033	1	0.527320
15.583700	1	0.527870
15.600367	1	0.529760
15.617033	1	0.533070
15.633700	1	0.536560
15.650367	1	0.538810
15.667033	1	0.540130
15.683700	1	0.541620
15.700367	1	0.543360
15.717033	1	0.545190
15.733700	1	0.547450
15.750367	1	0.549540
15.767033	1	0.549520
15.783700	1	0.546220
15.800367	1	0.540500
15.817033	1	0.534600
15.833700	1	0.530670
15.850367	1	0.529200
15.867033	1	0.529190
15.883700	1	0.530050
15.900367	1	0.532300
15.917033	1	0.536160
15.933700	1	0.540480
15.950367	1	0.543300
15.967033	1	0.543000
15.983700	1	0.540000
16.000367	1	0.536490
16.017033	1	0.533600
16.033700	1	0.530180
16.050367	1	0.524590
16.067033	1	0.516870
16.083700	1	0.509710
16.100367	1	0.507000
16.117033	1	0.510090
16.133700	1	0.516090
16.150367	1	0.520800
16.167033	1	0.521540
16.183700	1	0.517290
16.200367	1	0.508270
16.217033	1	0.496910
16.233700	1	0.487390
16.250367	1	0.482130
16.267033	1	0.479630
16.283700	1	0.476580
16.300367	1	0.471930
16.317033	1	0.467990
16.333700	1	0.467240
16.350367	1	0.470200
16.367033	1	0.476470
16.383700	1	0.484240
16.400367	1	0.489650
16.417033	1	0.490350
16.433700	1	0.488030
16.450367	1	0.486200
16.467033	1	0.486760
16.483700	1	0.488680
16.500367	1	0.489710
16.517033	1	0.488670
16.533700	1	0.485180
16.550367	1	0.478730
16.567033	1	0.470180
16.583700	1	0.462330
16.600367	1	0.457320
16.617033	1	0.455020
16.633700	1	0.454460
16.650367	1	0.454950
16.667033	1	0.455640
16.683700	1	0.455030
16.700367	1	0.451680
16.717033	1	0.445830
16.733700	1	0.439710
16.750367	1	0.436250
16.767033	1	0.437300
16.783700	1	0.442320
16.800367	1	0.448530
16.817033	1	0.452860
16.833700	1	0.453600
16.850367	1	0.450370
16.867033	1	0.444030
16.883700	1	0.436650
16.900367	1	0.429790
16.917033	1	0.423580
16.933700	1	0.418450
16.950367	1	0.416060
16.967033	1	0.417020
16.983700	1	0.419550
17.000367	1	0.421980
17.017033	1	0.424820
17.033700	1	0.429330
17.050367	1	0.434990
17.067033	1	0.439200
17.083700	1	0.439310
17.100367	1	0.434640
17.117033	1	0.426770
17.133700	1	0.417990
17.150367	1	0.410040
17.167033	1	0.404640
17.183700	1	0.403210
17.200367	1	0.405230
17.217033	1	0.407960
17.233700	1	0.408580
17.250367	1	0.406700
17.267033	1	0.404020
17.283700	1	0.402730
17.300367	1	0.404480
17.317033	1	0.408700
17.333700	1	0.411900
17.350367	1	0.410040
17.367033	1	0.401720
17.383700	1	0.389690
17.400367	1	0.378730
17.417033	1	0.372330
17.433700	1	0.372460
17.450367	1	0.379850
17.467033	1	0.392490
17.483700	1	0.405780
17.500367	1	0.415220
17.517033	1	0.419710
17.533700	1	0.421560
17.550367	1	0.422150
17.567033	1	0.419440
17.583700	1	0.411670
17.600367	1	0.400870
17.617033	1	0.390620
17.633700	1	0.383160
17.650367	1	0.379410
17.667033	1	0.379350
17.683700	1	0.381720
17.700367	1	0.384670
17.717033	1	0.386070
17.733700	1	0.384330
17.750367	1	0.379790
17.767033	1	0.374160
17.783700	1	0.369270
17.800367	1	0.366680
17.817033	1	0.367040
17.833700	1	0.369340
17.850367	1	0.371350
17.867033	1	0.371770
17.883700	1	0.371960
17.900367	1	0.373210
17.917033	1	0.374110
17.933700	1	0.373370
17.950367	1	0.372060
17.967033	1	0.371170
17.983700	1	0.369870
18.000367	1	0.367260
18.017033	1	0.363850
18.033700	1	0.361100
18.050367	1	0.360480
18.067033	1	0.362320
18.083700	1	0.364880
18.100367	1	0.364950
18.117033	1	0.360520
18.133700	1	0.352830
18.150367	1	0.345610
18.167033	1	0.341780
18.183700	1	0.341220
18.200367	1	0.341380
18.217033	1	0.340210
18.233700	1	0.337590
18.250367	1	0.333290
18.267033	1	0.326700
18.283700	1	0.319360
18.300367	1	0.314080
18.317033	1	0.312320
18.333700	1	0.314420
18.350367	1	0.320100
18.367033	1	0.327530
18.383700	1	0.333890
18.400367	1	0.338160
18.417033	1	0.341650
18.433700	1	0.344930
18.450367	1	0.346990
18.467033	1	0.347420
18.483700	1	0.346380
18.500367	1	0.343320
18.517033	1	0.337560
18.533700	1	0.329680
18.550367	1	0.321850
18.567033	1	0.316520
18.583700	1	0.314740
18.600367	1	0.315950
18.617033	1	0.318900
18.633700	1	0.322140
18.650367	1	0.323930
18.667033	1	0.323300
18.683700	1	0.321310
18.700367	1	0.319700
18.717033	1	0.319130
18.733700	1	0.319000
18.750367	1	0.318740
18.767033	1	0.318540
18.783700	1	0.318500
18.800367	1	0.317830
18.817033	1	0.316310
18.833700	1	0.315460
18.850367	1	0.316310
18.867033	1	0.317780
18.883700	1	0.318440
18.900367	1	0.317900
18.917033	1	0.315730
18.933700	1	0.311830
18.950367	1	0.308150
18.967033	1	0.307350
18.983700	1	0.310350
19.000367	1	0.315840
19.017033	1	0.321670
19.033700	1	0.326650
19.050367	1	0.330980
19.067033	1	0.334480
19.083700	1	0.336030
19.100367	1	0.335370
19.117033	1	0.333370
19.133700	1	0.330880
19.150367	1	0.328300
19.167033	1	0.326180
19.183700	1	0.324950
19.200367	1	0.324210
19.217033	1	0.322950
19.233700	1	0.320060
19.250367	1	0.314730
19.267033	1	0.307200
19.283700	1	0.299440
19.300367	1	0.293920
19.317033	1	0.292050
19.333700	1	0.293990
19.350367	1	0.298180
19.367033	1	0.302360
19.383700	1	0.305810
19.400367	1	0.309170
19.417033	1	0.313070
19.433700	1	0.317530
19.450367	1	0.322230
19.467033	1	0.327680
19.483700	1	0.334170
19.500367	1	0.339640
19.517033	1	0.341360
19.533700	1	0.338850
19.550367	1	0.333570
19.567033	1	0.326700
19.583700	1	0.318450
19.600367	1	0.308950
19.617033	1	0.299580
19.633700	1	0.292940
19.650367	1	0.290950
19.667033	1	0.293270
19.683700	1	0.297360
19.700367	1	0.300190
19.717033	1	0.299870
19.733700	1	0.296200
19.750367	1	0.290880
19.767033	1	0.286420
19.783700	1	0.284680
19.800367	1	0.286660
19.817033	1	0.292080
19.833700	1	0.299170
19.850367	1	0.305930
19.867033	1	0.311050
19.883700	1	0.314160
19.900367	1	0.315890
19.917033	1	0.317010
19.933700	1	0.317970
19.950367	1	0.318780
19.967033	1	0.318490
19.983700	1	0.315080
20.000367	1	0.307320
