# Supplementary material for: Targeted protein degradation systems to enhance Wnt signaling
Source: eLife. 2024 Jun 7;13:RP93908. doi: 10.7554/eLife.93908 (PMC11161174; doi:10.7554/eLife.93908)
Supplement: Figure 1—figure supplement 1—source data 1. [file elife-93908-fig1-figsupp1-data1.zip › hASGR1-CRD-8M24-Fab_Chromatography.txt]

URL	chrom://thermoelectronn/ChromeleonLocal/Partha/20230112_ASGR1-2_8M24_8G8.seq/562.smp/UV_VIS_1.channel
Channel	UV_VIS_1

Injection Information:
Data Vault	ChromeleonLocal
Sequence	20230112_ASGR1-2_8M24_8G8
Name	8M24_HumanASGR1CBD
Number	7
Position	R:E6
Comment	
Processing Method	Reversed Phase HPLC Process
Instrument Method	TSK-G3000 SEC 0.3ml_min 20 min
Type	Unknown
Status	Finished
Inject Time	1/12/2023 7:05:58 PM -08:00
Volume (µl)	25.00
Dilution Factor	1.0000
Weight	1.0000

Raw Data Information:
Time Min. (min)	0.017017
Time Max. (min)	20.000350
Data Points	1200
Detector	UV
Generating Data System	Chromeleon 7.2.10.23925
Exporting Data System	Chromeleon 7.2.10.0
Operator	Instrument Controller
Signal Quantity	Absorbance
Signal Unit	mAU
Signal Min.	-0.063600
Signal Max.	228.555790
Channel	UV_VIS_1
Driver Name	Thermo.Vanquish.VWD.dll
Channel Type	Evaluation
Min. Step (s)	1
Max. Step (s)	1
Average Step (s)	1

Signal Parameter Information:
Signal Info	WVL:280 nm

Raw Data:
Time (min)	Step (s)	Value (mAU)
0.017017	n.a.	0.000000
0.033683	1	0.000020
0.050350	1	-0.000130
0.067017	1	-0.001010
0.083683	1	-0.002390
0.100350	1	-0.003050
0.117017	1	-0.002820
0.133683	1	-0.002830
0.150350	1	-0.003380
0.167017	1	-0.003140
0.183683	1	-0.000670
0.200350	1	0.003500
0.217017	1	0.006550
0.233683	1	0.005580
0.250350	1	-0.000470
0.267017	1	-0.009870
0.283683	1	-0.018860
0.300350	1	-0.024520
0.317017	1	-0.026670
0.333683	1	-0.026920
0.350350	1	-0.026710
0.367017	1	-0.026130
0.383683	1	-0.024710
0.400350	1	-0.022850
0.417017	1	-0.021510
0.433683	1	-0.021250
0.450350	1	-0.022100
0.467017	1	-0.023680
0.483683	1	-0.025230
0.500350	1	-0.025710
0.517017	1	-0.024560
0.533683	1	-0.022310
0.550350	1	-0.020670
0.567017	1	-0.021080
0.583683	1	-0.021900
0.600350	1	-0.018920
0.617017	1	-0.010510
0.633683	1	-0.000010
0.650350	1	0.008180
0.667017	1	0.012500
0.683683	1	0.013690
0.700350	1	0.011640
0.717017	1	0.005490
0.733683	1	-0.003240
0.750350	1	-0.010490
0.767017	1	-0.013810
0.783683	1	-0.014370
0.800350	1	-0.013780
0.817017	1	-0.011580
0.833683	1	-0.006670
0.850350	1	0.000830
0.867017	1	0.009300
0.883683	1	0.016250
0.900350	1	0.019880
0.917017	1	0.020520
0.933683	1	0.019800
0.950350	1	0.018440
0.967017	1	0.015770
0.983683	1	0.010970
1.000350	1	0.003670
1.017017	1	-0.005610
1.033683	1	-0.014870
1.050350	1	-0.021660
1.067017	1	-0.024940
1.083683	1	-0.025920
1.100350	1	-0.026890
1.117017	1	-0.028670
1.133683	1	-0.030000
1.150350	1	-0.029690
1.167017	1	-0.027970
1.183683	1	-0.025930
1.200350	1	-0.024530
1.217017	1	-0.024330
1.233683	1	-0.025960
1.250350	1	-0.030630
1.267017	1	-0.038970
1.283683	1	-0.048460
1.300350	1	-0.053950
1.317017	1	-0.052630
1.333683	1	-0.047020
1.350350	1	-0.041920
1.367017	1	-0.040480
1.383683	1	-0.043190
1.400350	1	-0.048000
1.417017	1	-0.050930
1.433683	1	-0.048350
1.450350	1	-0.039380
1.467017	1	-0.026320
1.483683	1	-0.013100
1.500350	1	-0.003390
1.517017	1	0.000930
1.533683	1	0.000650
1.550350	1	-0.001970
1.567017	1	-0.005880
1.583683	1	-0.011470
1.600350	1	-0.017950
1.617017	1	-0.023020
1.633683	1	-0.025340
1.650350	1	-0.025630
1.667017	1	-0.025780
1.683683	1	-0.027390
1.700350	1	-0.030790
1.717017	1	-0.035140
1.733683	1	-0.038880
1.750350	1	-0.040720
1.767017	1	-0.040790
1.783683	1	-0.039940
1.800350	1	-0.037790
1.817017	1	-0.033660
1.833683	1	-0.029510
1.850350	1	-0.028980
1.867017	1	-0.033550
1.883683	1	-0.041260
1.900350	1	-0.048350
1.917017	1	-0.051520
1.933683	1	-0.049630
1.950350	1	-0.044190
1.967017	1	-0.038130
1.983683	1	-0.033710
2.000350	1	-0.031560
2.017017	1	-0.031230
2.033683	1	-0.031920
2.050350	1	-0.033090
2.067017	1	-0.034880
2.083683	1	-0.037130
2.100350	1	-0.038110
2.117017	1	-0.035440
2.133683	1	-0.028290
2.150350	1	-0.018600
2.167017	1	-0.010150
2.183683	1	-0.006510
2.200350	1	-0.009390
2.217017	1	-0.017900
2.233683	1	-0.029150
2.250350	1	-0.039130
2.267017	1	-0.044170
2.283683	1	-0.043350
2.300350	1	-0.038690
2.317017	1	-0.033010
2.333683	1	-0.028510
2.350350	1	-0.025920
2.367017	1	-0.024520
2.383683	1	-0.023930
2.400350	1	-0.025220
2.417017	1	-0.029670
2.433683	1	-0.036630
2.450350	1	-0.043480
2.467017	1	-0.047860
2.483683	1	-0.049570
2.500350	1	-0.049660
2.517017	1	-0.048820
2.533683	1	-0.047750
2.550350	1	-0.047100
2.567017	1	-0.046030
2.583683	1	-0.042360
2.600350	1	-0.035130
2.617017	1	-0.026190
2.633683	1	-0.018510
2.650350	1	-0.013880
2.667017	1	-0.013100
2.683683	1	-0.015970
2.700350	1	-0.020680
2.717017	1	-0.025330
2.733683	1	-0.029990
2.750350	1	-0.035610
2.767017	1	-0.041530
2.783683	1	-0.045340
2.800350	1	-0.045340
2.817017	1	-0.042630
2.833683	1	-0.039120
2.850350	1	-0.034430
2.867017	1	-0.027720
2.883683	1	-0.021040
2.900350	1	-0.017610
2.917017	1	-0.017770
2.933683	1	-0.019070
2.950350	1	-0.019540
2.967017	1	-0.019400
2.983683	1	-0.019940
3.000350	1	-0.021800
3.017017	1	-0.024600
3.033683	1	-0.027560
3.050350	1	-0.030180
3.067017	1	-0.032480
3.083683	1	-0.034620
3.100350	1	-0.036740
3.117017	1	-0.038710
3.133683	1	-0.039510
3.150350	1	-0.037850
3.167017	1	-0.033580
3.183683	1	-0.027510
3.200350	1	-0.020790
3.217017	1	-0.014550
3.233683	1	-0.008960
3.250350	1	-0.003370
3.267017	1	0.001500
3.283683	1	0.003180
3.300350	1	0.000620
3.317017	1	-0.003550
3.333683	1	-0.005810
3.350350	1	-0.005860
3.367017	1	-0.006820
3.383683	1	-0.011390
3.400350	1	-0.019530
3.417017	1	-0.029330
3.433683	1	-0.038010
3.450350	1	-0.042380
3.467017	1	-0.040540
3.483683	1	-0.034570
3.500350	1	-0.029460
3.517017	1	-0.028110
3.533683	1	-0.029710
3.550350	1	-0.032150
3.567017	1	-0.033670
3.583683	1	-0.034220
3.600350	1	-0.035650
3.617017	1	-0.039270
3.633683	1	-0.043730
3.650350	1	-0.046260
3.667017	1	-0.046040
3.683683	1	-0.044910
3.700350	1	-0.044050
3.717017	1	-0.042050
3.733683	1	-0.037550
3.750350	1	-0.031860
3.767017	1	-0.027720
3.783683	1	-0.026820
3.800350	1	-0.028970
3.817017	1	-0.032960
3.833683	1	-0.037390
3.850350	1	-0.040660
3.867017	1	-0.042230
3.883683	1	-0.042540
3.900350	1	-0.041130
3.917017	1	-0.037960
3.933683	1	-0.035490
3.950350	1	-0.036810
3.967017	1	-0.043050
3.983683	1	-0.052270
4.000350	1	-0.060220
4.017017	1	-0.063600
4.033683	1	-0.062610
4.050350	1	-0.059940
4.067017	1	-0.057870
4.083683	1	-0.056930
4.100350	1	-0.056830
4.117017	1	-0.056880
4.133683	1	-0.055810
4.150350	1	-0.052650
4.167017	1	-0.047280
4.183683	1	-0.040390
4.200350	1	-0.033510
4.217017	1	-0.027790
4.233683	1	-0.023570
4.250350	1	-0.021250
4.267017	1	-0.020610
4.283683	1	-0.020260
4.300350	1	-0.019460
4.317017	1	-0.019330
4.333683	1	-0.021640
4.350350	1	-0.026670
4.367017	1	-0.032270
4.383683	1	-0.035520
4.400350	1	-0.035310
4.417017	1	-0.032630
4.433683	1	-0.029210
4.450350	1	-0.026610
4.467017	1	-0.025700
4.483683	1	-0.026260
4.500350	1	-0.027960
4.517017	1	-0.031480
4.533683	1	-0.037390
4.550350	1	-0.044330
4.567017	1	-0.049550
4.583683	1	-0.050770
4.600350	1	-0.047720
4.617017	1	-0.042590
4.633683	1	-0.038730
4.650350	1	-0.037810
4.667017	1	-0.038920
4.683683	1	-0.039990
4.700350	1	-0.039300
4.717017	1	-0.036000
4.733683	1	-0.030490
4.750350	1	-0.024520
4.767017	1	-0.020750
4.783683	1	-0.021370
4.800350	1	-0.026470
4.817017	1	-0.034020
4.833683	1	-0.040980
4.850350	1	-0.044820
4.867017	1	-0.044830
4.883683	1	-0.042030
4.900350	1	-0.037850
4.917017	1	-0.032700
4.933683	1	-0.026320
4.950350	1	-0.019500
4.967017	1	-0.013680
4.983683	1	-0.008520
5.000350	1	-0.002590
5.017017	1	0.004160
5.033683	1	0.010820
5.050350	1	0.017410
5.067017	1	0.023770
5.083683	1	0.027830
5.100350	1	0.027480
5.117017	1	0.023600
5.133683	1	0.019490
5.150350	1	0.017900
5.167017	1	0.019850
5.183683	1	0.024760
5.200350	1	0.031060
5.217017	1	0.037090
5.233683	1	0.041740
5.250350	1	0.044640
5.267017	1	0.047180
5.283683	1	0.052060
5.300350	1	0.060200
5.317017	1	0.069870
5.333683	1	0.079440
5.350350	1	0.088210
5.367017	1	0.094750
5.383683	1	0.097450
5.400350	1	0.096810
5.417017	1	0.095330
5.433683	1	0.095320
5.450350	1	0.096500
5.467017	1	0.096220
5.483683	1	0.092770
5.500350	1	0.087490
5.517017	1	0.083020
5.533683	1	0.080770
5.550350	1	0.080430
5.567017	1	0.080590
5.583683	1	0.079590
5.600350	1	0.077390
5.617017	1	0.075720
5.633683	1	0.075530
5.650350	1	0.076940
5.667017	1	0.081500
5.683683	1	0.092370
5.700350	1	0.112450
5.717017	1	0.143770
5.733683	1	0.187500
5.750350	1	0.243840
5.767017	1	0.311880
5.783683	1	0.389330
5.800350	1	0.473320
5.817017	1	0.561200
5.833683	1	0.649600
5.850350	1	0.734030
5.867017	1	0.810140
5.883683	1	0.874610
5.900350	1	0.925170
5.917017	1	0.959940
5.933683	1	0.976790
5.950350	1	0.974600
5.967017	1	0.955470
5.983683	1	0.923800
6.000350	1	0.883420
6.017017	1	0.838270
6.033683	1	0.793540
6.050350	1	0.753290
6.067017	1	0.718920
6.083683	1	0.690560
6.100350	1	0.667680
6.117017	1	0.648260
6.133683	1	0.629210
6.150350	1	0.608520
6.167017	1	0.587690
6.183683	1	0.570920
6.200350	1	0.560890
6.217017	1	0.556170
6.233683	1	0.553440
6.250350	1	0.550460
6.267017	1	0.545950
6.283683	1	0.538780
6.300350	1	0.528680
6.317017	1	0.516580
6.333683	1	0.503590
6.350350	1	0.490710
6.367017	1	0.478670
6.383683	1	0.467510
6.400350	1	0.456450
6.417017	1	0.445200
6.433683	1	0.435640
6.450350	1	0.430140
6.467017	1	0.428130
6.483683	1	0.426460
6.500350	1	0.422920
6.517017	1	0.418010
6.533683	1	0.413900
6.550350	1	0.412440
6.567017	1	0.414000
6.583683	1	0.417200
6.600350	1	0.419400
6.617017	1	0.418040
6.633683	1	0.412670
6.650350	1	0.405360
6.667017	1	0.398280
6.683683	1	0.391990
6.700350	1	0.386310
6.717017	1	0.381010
6.733683	1	0.376040
6.750350	1	0.371980
6.767017	1	0.369000
6.783683	1	0.366010
6.800350	1	0.362180
6.817017	1	0.358010
6.833683	1	0.354880
6.850350	1	0.353400
6.867017	1	0.351940
6.883683	1	0.348410
6.900350	1	0.342750
6.917017	1	0.336410
6.933683	1	0.330440
6.950350	1	0.324330
6.967017	1	0.317220
6.983683	1	0.310000
7.000350	1	0.303840
7.017017	1	0.298610
7.033683	1	0.294240
7.050350	1	0.290380
7.067017	1	0.285550
7.083683	1	0.279040
7.100350	1	0.271720
7.117017	1	0.264480
7.133683	1	0.258390
7.150350	1	0.256000
7.167017	1	0.259420
7.183683	1	0.267350
7.200350	1	0.275510
7.217017	1	0.279320
7.233683	1	0.275610
7.250350	1	0.263900
7.267017	1	0.246810
7.283683	1	0.228630
7.300350	1	0.213890
7.317017	1	0.205930
7.333683	1	0.205240
7.350350	1	0.210080
7.367017	1	0.217870
7.383683	1	0.225360
7.400350	1	0.229930
7.417017	1	0.231590
7.433683	1	0.232790
7.450350	1	0.236210
7.467017	1	0.242210
7.483683	1	0.248660
7.500350	1	0.253140
7.517017	1	0.254900
7.533683	1	0.254840
7.550350	1	0.253800
7.567017	1	0.251550
7.583683	1	0.247770
7.600350	1	0.243110
7.617017	1	0.239040
7.633683	1	0.237330
7.650350	1	0.238870
7.667017	1	0.242640
7.683683	1	0.246790
7.700350	1	0.250210
7.717017	1	0.251060
7.733683	1	0.246570
7.750350	1	0.236440
7.767017	1	0.223800
7.783683	1	0.212920
7.800350	1	0.207760
7.817017	1	0.210150
7.833683	1	0.217740
7.850350	1	0.225440
7.867017	1	0.229710
7.883683	1	0.230760
7.900350	1	0.230650
7.917017	1	0.231220
7.933683	1	0.233720
7.950350	1	0.238450
7.967017	1	0.245170
7.983683	1	0.254570
8.000350	1	0.267280
8.017017	1	0.281620
8.033683	1	0.294120
8.050350	1	0.302000
8.067017	1	0.305390
8.083683	1	0.307400
8.100350	1	0.310630
8.117017	1	0.314440
8.133683	1	0.317000
8.150350	1	0.317970
8.167017	1	0.319170
8.183683	1	0.323090
8.200350	1	0.330160
8.217017	1	0.338150
8.233683	1	0.345270
8.250350	1	0.352670
8.267017	1	0.362480
8.283683	1	0.374010
8.300350	1	0.384020
8.317017	1	0.391600
8.333683	1	0.399960
8.350350	1	0.412360
8.367017	1	0.428700
8.383683	1	0.447300
8.400350	1	0.467720
8.417017	1	0.490430
8.433683	1	0.515460
8.450350	1	0.542450
8.467017	1	0.572030
8.483683	1	0.607130
8.500350	1	0.652400
8.517017	1	0.713030
8.533683	1	0.795310
8.550350	1	0.908140
8.567017	1	1.063690
8.583683	1	1.277740
8.600350	1	1.571860
8.617017	1	1.977380
8.633683	1	2.538140
8.650350	1	3.311940
8.667017	1	4.371690
8.683683	1	5.804710
8.700350	1	7.709710
8.717017	1	10.192520
8.733683	1	13.358900
8.750350	1	17.305750
8.767017	1	22.116000
8.783683	1	27.858350
8.800350	1	34.588270
8.817017	1	42.347450
8.833683	1	51.162990
8.850350	1	61.050010
8.867017	1	72.012490
8.883683	1	84.032400
8.900350	1	97.049810
8.917017	1	110.943840
8.933683	1	125.520100
8.950350	1	140.506570
8.967017	1	155.557550
8.983683	1	170.265330
9.000350	1	184.180860
9.017017	1	196.842090
9.033683	1	207.808350
9.050350	1	216.697570
9.067017	1	223.218120
9.083683	1	227.189800
9.100350	1	228.555790
9.117017	1	227.384430
9.133683	1	223.857290
9.150350	1	218.245940
9.167017	1	210.881500
9.183683	1	202.123950
9.200350	1	192.340010
9.217017	1	181.887250
9.233683	1	171.096910
9.250350	1	160.258470
9.267017	1	149.612170
9.283683	1	139.347610
9.300350	1	129.605220
9.317017	1	120.480540
9.333683	1	112.030320
9.350350	1	104.278230
9.367017	1	97.221160
9.383683	1	90.835930
9.400350	1	85.085310
9.417017	1	79.924040
9.433683	1	75.303740
9.450350	1	71.175040
9.467017	1	67.487740
9.483683	1	64.192620
9.500350	1	61.245370
9.517017	1	58.607000
9.533683	1	56.239930
9.550350	1	54.106660
9.567017	1	52.172260
9.583683	1	50.407340
9.600350	1	48.788020
9.617017	1	47.292950
9.633683	1	45.901500
9.650350	1	44.594260
9.667017	1	43.353950
9.683683	1	42.166170
9.700350	1	41.019800
9.717017	1	39.907240
9.733683	1	38.824650
9.750350	1	37.769990
9.767017	1	36.739410
9.783683	1	35.726200
9.800350	1	34.723860
9.817017	1	33.729870
9.833683	1	32.745920
9.850350	1	31.776450
9.867017	1	30.827400
9.883683	1	29.903420
9.900350	1	29.005460
9.917017	1	28.131470
9.933683	1	27.280120
9.950350	1	26.453130
9.967017	1	25.654030
9.983683	1	24.886040
10.000350	1	24.150600
10.017017	1	23.448120
10.033683	1	22.780230
10.050350	1	22.149570
10.067017	1	21.558460
10.083683	1	21.010030
10.100350	1	20.508790
10.117017	1	20.059860
10.133683	1	19.668750
10.150350	1	19.340330
10.167017	1	19.076640
10.183683	1	18.875790
10.200350	1	18.732700
10.217017	1	18.640740
10.233683	1	18.592760
10.250350	1	18.580560
10.267017	1	18.592840
10.283683	1	18.612350
10.300350	1	18.616070
10.317017	1	18.581480
10.333683	1	18.492680
10.350350	1	18.340560
10.367017	1	18.120140
10.383683	1	17.829410
10.400350	1	17.469570
10.417017	1	17.046280
10.433683	1	16.569880
10.450350	1	16.052830
10.467017	1	15.507340
10.483683	1	14.945550
10.500350	1	14.379860
10.517017	1	13.821280
10.533683	1	13.277500
10.550350	1	12.753410
10.567017	1	12.252790
10.583683	1	11.778280
10.600350	1	11.330450
10.617017	1	10.909250
10.633683	1	10.516210
10.650350	1	10.152830
10.667017	1	9.817900
10.683683	1	9.508550
10.700350	1	9.222060
10.717017	1	8.956500
10.733683	1	8.711150
10.750350	1	8.484600
10.767017	1	8.272580
10.783683	1	8.069970
10.800350	1	7.874950
10.817017	1	7.689400
10.833683	1	7.514530
10.850350	1	7.349940
10.867017	1	7.195910
10.883683	1	7.051740
10.900350	1	6.913890
10.917017	1	6.779020
10.933683	1	6.647210
10.950350	1	6.519860
10.967017	1	6.396590
10.983683	1	6.276070
11.000350	1	6.158620
11.017017	1	6.046100
11.033683	1	5.939410
11.050350	1	5.837500
11.067017	1	5.738780
11.083683	1	5.642470
11.100350	1	5.548900
11.117017	1	5.458560
11.133683	1	5.371420
11.150350	1	5.288090
11.167017	1	5.209930
11.183683	1	5.137280
11.200350	1	5.069300
11.217017	1	5.004210
11.233683	1	4.939100
11.250350	1	4.871760
11.267017	1	4.802370
11.283683	1	4.733390
11.300350	1	4.667680
11.317017	1	4.605620
11.333683	1	4.544960
11.350350	1	4.483890
11.367017	1	4.422110
11.383683	1	4.360060
11.400350	1	4.299670
11.417017	1	4.243180
11.433683	1	4.189670
11.450350	1	4.135920
11.467017	1	4.080780
11.483683	1	4.025230
11.500350	1	3.970270
11.517017	1	3.916950
11.533683	1	3.866960
11.550350	1	3.821730
11.567017	1	3.781110
11.583683	1	3.743150
11.600350	1	3.705440
11.617017	1	3.666230
11.633683	1	3.625300
11.650350	1	3.584110
11.667017	1	3.544370
11.683683	1	3.507430
11.700350	1	3.474370
11.717017	1	3.444510
11.733683	1	3.415010
11.750350	1	3.383290
11.767017	1	3.348680
11.783683	1	3.311510
11.800350	1	3.272500
11.817017	1	3.233840
11.833683	1	3.198840
11.850350	1	3.168750
11.867017	1	3.141680
11.883683	1	3.115170
11.900350	1	3.088490
11.917017	1	3.062050
11.933683	1	3.036250
11.950350	1	3.011850
11.967017	1	2.989980
11.983683	1	2.970610
12.000350	1	2.952440
12.017017	1	2.933970
12.033683	1	2.913490
12.050350	1	2.890020
12.067017	1	2.864700
12.083683	1	2.839760
12.100350	1	2.815510
12.117017	1	2.790190
12.133683	1	2.762580
12.150350	1	2.733750
12.167017	1	2.706260
12.183683	1	2.682450
12.200350	1	2.662830
12.217017	1	2.645460
12.233683	1	2.627090
12.250350	1	2.605790
12.267017	1	2.582980
12.283683	1	2.561890
12.300350	1	2.543770
12.317017	1	2.525740
12.333683	1	2.503690
12.350350	1	2.477290
12.367017	1	2.451050
12.383683	1	2.429530
12.400350	1	2.412540
12.417017	1	2.396980
12.433683	1	2.381470
12.450350	1	2.366650
12.467017	1	2.353420
12.483683	1	2.342540
12.500350	1	2.333490
12.517017	1	2.324360
12.533683	1	2.313060
12.550350	1	2.298580
12.567017	1	2.281880
12.583683	1	2.264500
12.600350	1	2.245850
12.617017	1	2.224480
12.633683	1	2.200940
12.650350	1	2.177990
12.667017	1	2.158830
12.683683	1	2.145230
12.700350	1	2.135810
12.717017	1	2.127070
12.733683	1	2.116760
12.750350	1	2.105230
12.767017	1	2.093250
12.783683	1	2.079790
12.800350	1	2.063420
12.817017	1	2.046420
12.833683	1	2.034810
12.850350	1	2.033150
12.867017	1	2.041720
12.883683	1	2.058550
12.900350	1	2.082660
12.917017	1	2.115610
12.933683	1	2.159730
12.950350	1	2.214560
12.967017	1	2.276850
12.983683	1	2.342220
13.000350	1	2.405840
13.017017	1	2.463310
13.033683	1	2.511560
13.050350	1	2.548570
13.067017	1	2.573120
13.083683	1	2.585470
13.100350	1	2.587320
13.117017	1	2.580790
13.133683	1	2.567500
13.150350	1	2.547660
13.167017	1	2.520080
13.183683	1	2.484810
13.200350	1	2.444620
13.217017	1	2.402090
13.233683	1	2.356650
13.250350	1	2.306250
13.267017	1	2.251210
13.283683	1	2.195460
13.300350	1	2.143210
13.317017	1	2.095090
13.333683	1	2.049690
13.350350	1	2.007400
13.367017	1	1.970230
13.383683	1	1.938680
13.400350	1	1.910790
13.417017	1	1.883920
13.433683	1	1.856730
13.450350	1	1.829560
13.467017	1	1.803520
13.483683	1	1.780400
13.500350	1	1.762640
13.517017	1	1.752700
13.533683	1	1.752370
13.550350	1	1.761470
13.567017	1	1.776860
13.583683	1	1.795410
13.600350	1	1.817730
13.617017	1	1.846140
13.633683	1	1.879960
13.650350	1	1.914950
13.667017	1	1.946320
13.683683	1	1.971060
13.700350	1	1.988270
13.717017	1	1.999310
13.733683	1	2.006240
13.750350	1	2.008500
13.767017	1	2.003010
13.783683	1	1.988270
13.800350	1	1.966090
13.817017	1	1.939470
13.833683	1	1.909980
13.850350	1	1.877170
13.867017	1	1.839650
13.883683	1	1.797670
13.900350	1	1.754070
13.917017	1	1.711280
13.933683	1	1.668610
13.950350	1	1.624170
13.967017	1	1.577520
13.983683	1	1.529760
14.000350	1	1.482780
14.017017	1	1.439400
14.033683	1	1.402560
14.050350	1	1.372990
14.067017	1	1.348850
14.083683	1	1.327570
14.100350	1	1.306730
14.117017	1	1.284580
14.133683	1	1.261060
14.150350	1	1.237830
14.167017	1	1.216690
14.183683	1	1.198420
14.200350	1	1.183210
14.217017	1	1.171040
14.233683	1	1.161150
14.250350	1	1.153220
14.267017	1	1.148070
14.283683	1	1.144740
14.300350	1	1.139770
14.317017	1	1.131160
14.333683	1	1.120640
14.350350	1	1.111580
14.367017	1	1.106220
14.383683	1	1.103920
14.400350	1	1.101330
14.417017	1	1.095830
14.433683	1	1.088790
14.450350	1	1.082670
14.467017	1	1.076690
14.483683	1	1.069580
14.500350	1	1.063400
14.517017	1	1.060580
14.533683	1	1.060670
14.550350	1	1.061870
14.567017	1	1.062460
14.583683	1	1.060880
14.600350	1	1.056020
14.617017	1	1.048180
14.633683	1	1.040020
14.650350	1	1.035220
14.667017	1	1.034990
14.683683	1	1.036850
14.700350	1	1.037670
14.717017	1	1.035880
14.733683	1	1.030420
14.750350	1	1.021190
14.767017	1	1.011090
14.783683	1	1.004000
14.800350	1	1.001090
14.817017	1	1.000740
14.833683	1	1.000940
14.850350	1	1.001460
14.867017	1	1.003850
14.883683	1	1.009240
14.900350	1	1.016420
14.917017	1	1.023230
14.933683	1	1.028630
14.950350	1	1.031730
14.967017	1	1.031170
14.983683	1	1.026710
15.000350	1	1.019730
15.017017	1	1.012410
15.033683	1	1.006840
15.050350	1	1.003110
15.067017	1	0.998660
15.083683	1	0.992070
15.100350	1	0.984850
15.117017	1	0.978000
15.133683	1	0.970440
15.150350	1	0.961810
15.167017	1	0.953360
15.183683	1	0.946210
15.200350	1	0.940690
15.217017	1	0.936410
15.233683	1	0.932340
15.250350	1	0.928170
15.267017	1	0.924140
15.283683	1	0.919540
15.300350	1	0.913670
15.317017	1	0.907270
15.333683	1	0.901880
15.350350	1	0.898690
15.367017	1	0.897540
15.383683	1	0.897010
15.400350	1	0.895940
15.417017	1	0.894450
15.433683	1	0.893160
15.450350	1	0.891930
15.467017	1	0.889710
15.483683	1	0.885300
15.500350	1	0.878260
15.517017	1	0.869670
15.533683	1	0.861450
15.550350	1	0.854450
15.567017	1	0.848140
15.583683	1	0.842100
15.600350	1	0.836650
15.617017	1	0.831780
15.633683	1	0.826720
15.650350	1	0.821530
15.667017	1	0.818040
15.683683	1	0.818100
15.700350	1	0.821680
15.717017	1	0.826110
15.733683	1	0.826990
15.750350	1	0.821110
15.767017	1	0.809530
15.783683	1	0.797560
15.800350	1	0.790610
15.817017	1	0.790100
15.833683	1	0.793990
15.850350	1	0.799740
15.867017	1	0.804960
15.883683	1	0.807240
15.900350	1	0.805800
15.917017	1	0.802160
15.933683	1	0.797930
15.950350	1	0.794010
15.967017	1	0.791360
15.983683	1	0.789960
16.000350	1	0.788540
16.017017	1	0.786950
16.033683	1	0.786340
16.050350	1	0.787090
16.067017	1	0.788630
16.083683	1	0.790170
16.100350	1	0.790190
16.117017	1	0.786920
16.133683	1	0.780250
16.150350	1	0.771740
16.167017	1	0.762640
16.183683	1	0.753090
16.200350	1	0.743240
16.217017	1	0.733720
16.233683	1	0.725090
16.250350	1	0.718070
16.267017	1	0.714520
16.283683	1	0.715810
16.300350	1	0.720160
16.317017	1	0.724020
16.333683	1	0.725570
16.350350	1	0.725240
16.367017	1	0.723810
16.383683	1	0.721510
16.400350	1	0.718400
16.417017	1	0.714620
16.433683	1	0.710660
16.450350	1	0.707620
16.467017	1	0.706970
16.483683	1	0.710030
16.500350	1	0.716560
16.517017	1	0.723330
16.533683	1	0.725900
16.550350	1	0.722680
16.567017	1	0.716290
16.583683	1	0.710410
16.600350	1	0.706260
16.617017	1	0.702940
16.633683	1	0.700070
16.650350	1	0.698360
16.667017	1	0.697050
16.683683	1	0.693140
16.700350	1	0.685060
16.717017	1	0.674930
16.733683	1	0.665630
16.750350	1	0.657880
16.767017	1	0.651530
16.783683	1	0.647800
16.800350	1	0.648680
16.817017	1	0.654980
16.833683	1	0.664940
16.850350	1	0.674020
16.867017	1	0.677390
16.883683	1	0.674050
16.900350	1	0.667750
16.917017	1	0.662470
16.933683	1	0.658560
16.950350	1	0.654260
16.967017	1	0.648680
16.983683	1	0.642100
17.000350	1	0.635430
17.017017	1	0.630200
17.033683	1	0.627900
17.050350	1	0.629170
17.067017	1	0.633230
17.083683	1	0.637330
17.100350	1	0.638760
17.117017	1	0.637580
17.133683	1	0.635120
17.150350	1	0.631420
17.167017	1	0.626590
17.183683	1	0.622600
17.200350	1	0.621890
17.217017	1	0.624750
17.233683	1	0.628810
17.250350	1	0.630720
17.267017	1	0.628700
17.283683	1	0.623640
17.300350	1	0.617770
17.317017	1	0.612440
17.333683	1	0.608090
17.350350	1	0.605210
17.367017	1	0.603850
17.383683	1	0.602880
17.400350	1	0.600680
17.417017	1	0.596710
17.433683	1	0.592090
17.450350	1	0.588820
17.467017	1	0.588390
17.483683	1	0.590460
17.500350	1	0.592550
17.517017	1	0.592330
17.533683	1	0.589410
17.550350	1	0.584820
17.567017	1	0.581250
17.583683	1	0.583130
17.600350	1	0.593060
17.617017	1	0.608510
17.633683	1	0.623690
17.650350	1	0.633960
17.667017	1	0.637640
17.683683	1	0.635360
17.700350	1	0.628490
17.717017	1	0.616830
17.733683	1	0.598950
17.750350	1	0.576280
17.767017	1	0.554860
17.783683	1	0.541490
17.800350	1	0.538480
17.817017	1	0.542530
17.833683	1	0.548750
17.850350	1	0.554780
17.867017	1	0.560470
17.883683	1	0.565420
17.900350	1	0.568480
17.917017	1	0.569690
17.933683	1	0.570460
17.950350	1	0.571830
17.967017	1	0.574520
17.983683	1	0.582530
18.000350	1	0.604400
18.017017	1	0.643530
18.033683	1	0.687270
18.050350	1	0.714730
18.067017	1	0.715170
18.083683	1	0.692620
18.100350	1	0.657160
18.117017	1	0.618690
18.133683	1	0.585760
18.150350	1	0.563240
18.167017	1	0.551020
18.183683	1	0.546400
18.200350	1	0.545830
18.217017	1	0.544760
18.233683	1	0.539100
18.250350	1	0.528270
18.267017	1	0.515620
18.283683	1	0.505500
18.300350	1	0.500250
18.317017	1	0.499120
18.333683	1	0.499670
18.350350	1	0.500220
18.367017	1	0.499740
18.383683	1	0.497710
18.400350	1	0.495420
18.417017	1	0.494860
18.433683	1	0.496020
18.450350	1	0.497110
18.467017	1	0.497310
18.483683	1	0.497700
18.500350	1	0.499170
18.517017	1	0.501030
18.533683	1	0.501850
18.550350	1	0.501030
18.567017	1	0.499280
18.583683	1	0.496830
18.600350	1	0.492690
18.617017	1	0.486600
18.633683	1	0.480000
18.650350	1	0.474870
18.667017	1	0.472380
18.683683	1	0.472480
18.700350	1	0.474150
18.717017	1	0.475550
18.733683	1	0.475270
18.750350	1	0.474280
18.767017	1	0.475510
18.783683	1	0.480850
18.800350	1	0.488070
18.817017	1	0.491950
18.833683	1	0.489130
18.850350	1	0.480760
18.867017	1	0.470760
18.883683	1	0.462520
18.900350	1	0.457380
18.917017	1	0.456000
18.933683	1	0.458780
18.950350	1	0.464250
18.967017	1	0.469160
18.983683	1	0.471650
19.000350	1	0.472920
19.017017	1	0.474430
19.033683	1	0.475390
19.050350	1	0.474550
19.067017	1	0.471910
19.083683	1	0.468280
19.100350	1	0.465280
19.117017	1	0.465400
19.133683	1	0.470320
19.150350	1	0.479080
19.167017	1	0.488230
19.183683	1	0.493330
19.200350	1	0.490850
19.217017	1	0.480230
19.233683	1	0.464280
19.250350	1	0.446820
19.267017	1	0.431210
19.283683	1	0.421230
19.300350	1	0.419690
19.317017	1	0.425800
19.333683	1	0.435570
19.350350	1	0.444160
19.367017	1	0.449750
19.383683	1	0.454690
19.400350	1	0.461220
19.417017	1	0.468180
19.433683	1	0.472800
19.450350	1	0.473790
19.467017	1	0.471800
19.483683	1	0.467860
19.500350	1	0.462990
19.517017	1	0.458410
19.533683	1	0.455300
19.550350	1	0.454230
19.567017	1	0.454770
19.583683	1	0.455390
19.600350	1	0.454350
19.617017	1	0.451760
19.633683	1	0.449740
19.650350	1	0.449290
19.667017	1	0.449000
19.683683	1	0.447480
19.700350	1	0.444720
19.717017	1	0.441140
19.733683	1	0.437150
19.750350	1	0.433380
19.767017	1	0.430490
19.783683	1	0.428970
19.800350	1	0.429100
19.817017	1	0.430870
19.833683	1	0.434260
19.850350	1	0.438420
19.867017	1	0.441310
19.883683	1	0.441710
19.900350	1	0.440330
19.917017	1	0.438170
19.933683	1	0.434930
19.950350	1	0.429780
19.967017	1	0.422920
19.983683	1	0.415740
20.000350	1	0.410400
