# Supplementary material for: Targeted protein degradation systems to enhance Wnt signaling
Source: eLife. 2024 Jun 7;13:RP93908. doi: 10.7554/eLife.93908 (PMC11161174; doi:10.7554/eLife.93908)
Supplement: Figure 1—figure supplement 1—source data 1. [file elife-93908-fig1-figsupp1-data1.zip › hASGR2-CRD_Chromatography.txt]

URL	chrom://thermoelectronn/ChromeleonLocal/Partha/20230112_ASGR1-2_8M24_8G8.seq/443.smp/UV_VIS_1.channel
Channel	UV_VIS_1

Injection Information:
Data Vault	ChromeleonLocal
Sequence	20230112_ASGR1-2_8M24_8G8
Name	HumanASGR2CBD
Number	5
Position	R:E4
Comment	
Processing Method	Reversed Phase HPLC Process
Instrument Method	TSK-G3000 SEC 0.3ml_min 20 min
Type	Unknown
Status	Finished
Inject Time	1/12/2023 6:21:48 PM -08:00
Volume (µl)	25.00
Dilution Factor	1.0000
Weight	1.0000

Raw Data Information:
Time Min. (min)	0.017233
Time Max. (min)	20.000567
Data Points	1200
Detector	UV
Generating Data System	Chromeleon 7.2.10.23925
Exporting Data System	Chromeleon 7.2.10.0
Operator	Instrument Controller
Signal Quantity	Absorbance
Signal Unit	mAU
Signal Min.	-0.095800
Signal Max.	146.148230
Channel	UV_VIS_1
Driver Name	Thermo.Vanquish.VWD.dll
Channel Type	Evaluation
Min. Step (s)	1
Max. Step (s)	1
Average Step (s)	1

Signal Parameter Information:
Signal Info	WVL:280 nm

Raw Data:
Time (min)	Step (s)	Value (mAU)
0.017233	n.a.	0.008910
0.033900	1	0.009100
0.050567	1	0.009690
0.067233	1	0.009770
0.083900	1	0.007420
0.100567	1	0.002520
0.117233	1	-0.002690
0.133900	1	-0.006480
0.150567	1	-0.008600
0.167233	1	-0.008600
0.183900	1	-0.005470
0.200567	1	0.000650
0.217233	1	0.007240
0.233900	1	0.011430
0.250567	1	0.012920
0.267233	1	0.012560
0.283900	1	0.009850
0.300567	1	0.004160
0.317233	1	-0.004120
0.333900	1	-0.013820
0.350567	1	-0.022710
0.367233	1	-0.028170
0.383900	1	-0.029490
0.400567	1	-0.028450
0.417233	1	-0.027240
0.433900	1	-0.026790
0.450567	1	-0.026570
0.467233	1	-0.025590
0.483900	1	-0.023670
0.500567	1	-0.021280
0.517233	1	-0.018830
0.533900	1	-0.017120
0.550567	1	-0.017270
0.567233	1	-0.019120
0.583900	1	-0.021060
0.600567	1	-0.021900
0.617233	1	-0.022430
0.633900	1	-0.024680
0.650567	1	-0.029280
0.667233	1	-0.034710
0.683900	1	-0.039070
0.700567	1	-0.041110
0.717233	1	-0.040200
0.733900	1	-0.036920
0.750567	1	-0.032570
0.767233	1	-0.027770
0.783900	1	-0.023000
0.800567	1	-0.019150
0.817233	1	-0.017060
0.833900	1	-0.016980
0.850567	1	-0.018020
0.867233	1	-0.018590
0.883900	1	-0.017840
0.900567	1	-0.015920
0.917233	1	-0.012890
0.933900	1	-0.009220
0.950567	1	-0.006600
0.967233	1	-0.006230
0.983900	1	-0.008000
1.000567	1	-0.011980
1.017233	1	-0.018320
1.033900	1	-0.026150
1.050567	1	-0.033860
1.067233	1	-0.040030
1.083900	1	-0.044360
1.100567	1	-0.047730
1.117233	1	-0.050360
1.133900	1	-0.050650
1.150567	1	-0.047700
1.167233	1	-0.043440
1.183900	1	-0.040720
1.200567	1	-0.041200
1.217233	1	-0.044620
1.233900	1	-0.048750
1.250567	1	-0.050900
1.267233	1	-0.050120
1.283900	1	-0.047850
1.300567	1	-0.046690
1.317233	1	-0.048100
1.333900	1	-0.050680
1.350567	1	-0.052020
1.367233	1	-0.051260
1.383900	1	-0.048730
1.400567	1	-0.045150
1.417233	1	-0.041420
1.433900	1	-0.037520
1.450567	1	-0.032900
1.467233	1	-0.028050
1.483900	1	-0.024640
1.500567	1	-0.023970
1.517233	1	-0.025370
1.533900	1	-0.027040
1.550567	1	-0.027590
1.567233	1	-0.026380
1.583900	1	-0.023800
1.600567	1	-0.021500
1.617233	1	-0.020930
1.633900	1	-0.022220
1.650567	1	-0.025300
1.667233	1	-0.029990
1.683900	1	-0.034970
1.700567	1	-0.038420
1.717233	1	-0.039420
1.733900	1	-0.038210
1.750567	1	-0.035660
1.767233	1	-0.032970
1.783900	1	-0.031550
1.800567	1	-0.032210
1.817233	1	-0.034120
1.833900	1	-0.035870
1.850567	1	-0.037430
1.867233	1	-0.039480
1.883900	1	-0.041190
1.900567	1	-0.041350
1.917233	1	-0.041130
1.933900	1	-0.042310
1.950567	1	-0.043990
1.967233	1	-0.043780
1.983900	1	-0.041260
2.000567	1	-0.038020
2.017233	1	-0.035300
2.033900	1	-0.033300
2.050567	1	-0.032190
2.067233	1	-0.032240
2.083900	1	-0.032990
2.100567	1	-0.033310
2.117233	1	-0.032150
2.133900	1	-0.029520
2.150567	1	-0.027180
2.167233	1	-0.027810
2.183900	1	-0.032510
2.200567	1	-0.039300
2.217233	1	-0.045240
2.233900	1	-0.048940
2.250567	1	-0.049440
2.267233	1	-0.045770
2.283900	1	-0.039040
2.300567	1	-0.032410
2.317233	1	-0.028970
2.333900	1	-0.030710
2.350567	1	-0.037460
2.367233	1	-0.046490
2.383900	1	-0.054560
2.400567	1	-0.059730
2.417233	1	-0.060930
2.433900	1	-0.058180
2.450567	1	-0.053270
2.467233	1	-0.048390
2.483900	1	-0.044110
2.500567	1	-0.040350
2.517233	1	-0.037930
2.533900	1	-0.037140
2.550567	1	-0.036950
2.567233	1	-0.036860
2.583900	1	-0.037390
2.600567	1	-0.038820
2.617233	1	-0.041380
2.633900	1	-0.045750
2.650567	1	-0.051520
2.667233	1	-0.055520
2.683900	1	-0.054190
2.700567	1	-0.048040
2.717233	1	-0.041460
2.733900	1	-0.038690
2.750567	1	-0.041640
2.767233	1	-0.048920
2.783900	1	-0.055930
2.800567	1	-0.058740
2.817233	1	-0.057600
2.833900	1	-0.055210
2.850567	1	-0.053050
2.867233	1	-0.051270
2.883900	1	-0.050310
2.900567	1	-0.050410
2.917233	1	-0.051280
2.933900	1	-0.052680
2.950567	1	-0.054130
2.967233	1	-0.054600
2.983900	1	-0.053720
3.000567	1	-0.052650
3.017233	1	-0.052330
3.033900	1	-0.051840
3.050567	1	-0.049790
3.067233	1	-0.046680
3.083900	1	-0.044820
3.100567	1	-0.046250
3.117233	1	-0.051690
3.133900	1	-0.061400
3.150567	1	-0.073920
3.167233	1	-0.085250
3.183900	1	-0.092530
3.200567	1	-0.095800
3.217233	1	-0.095320
3.233900	1	-0.090720
3.250567	1	-0.082260
3.267233	1	-0.071270
3.283900	1	-0.060490
3.300567	1	-0.052990
3.317233	1	-0.049560
3.333900	1	-0.048550
3.350567	1	-0.048000
3.367233	1	-0.046990
3.383900	1	-0.045800
3.400567	1	-0.045100
3.417233	1	-0.044630
3.433900	1	-0.043850
3.450567	1	-0.043070
3.467233	1	-0.042280
3.483900	1	-0.040970
3.500567	1	-0.039810
3.517233	1	-0.040280
3.533900	1	-0.042830
3.550567	1	-0.046550
3.567233	1	-0.049740
3.583900	1	-0.051040
3.600567	1	-0.050470
3.617233	1	-0.048990
3.633900	1	-0.046960
3.650567	1	-0.043660
3.667233	1	-0.038030
3.683900	1	-0.029980
3.700567	1	-0.021170
3.717233	1	-0.014650
3.733900	1	-0.012130
3.750567	1	-0.012280
3.767233	1	-0.013310
3.783900	1	-0.015280
3.800567	1	-0.018740
3.817233	1	-0.023370
3.833900	1	-0.028640
3.850567	1	-0.033420
3.867233	1	-0.036050
3.883900	1	-0.036100
3.900567	1	-0.034740
3.917233	1	-0.032540
3.933900	1	-0.027250
3.950567	1	-0.016360
3.967233	1	-0.002220
3.983900	1	0.008050
4.000567	1	0.008660
4.017233	1	0.000210
4.033900	1	-0.010580
4.050567	1	-0.016030
4.067233	1	-0.013760
4.083900	1	-0.007480
4.100567	1	-0.001780
4.117233	1	0.001240
4.133900	1	0.001330
4.150567	1	-0.000370
4.167233	1	-0.002080
4.183900	1	-0.002860
4.200567	1	-0.002570
4.217233	1	-0.001860
4.233900	1	-0.001910
4.250567	1	-0.002820
4.267233	1	-0.003120
4.283900	1	-0.001480
4.300567	1	0.001950
4.317233	1	0.005890
4.333900	1	0.009360
4.350567	1	0.012330
4.367233	1	0.015130
4.383900	1	0.017690
4.400567	1	0.019450
4.417233	1	0.019980
4.433900	1	0.019300
4.450567	1	0.017620
4.467233	1	0.014670
4.483900	1	0.010660
4.500567	1	0.008370
4.517233	1	0.011760
4.533900	1	0.021250
4.550567	1	0.032120
4.567233	1	0.038950
4.583900	1	0.040420
4.600567	1	0.038990
4.617233	1	0.037880
4.633900	1	0.038990
4.650567	1	0.041890
4.667233	1	0.045200
4.683900	1	0.048670
4.700567	1	0.052530
4.717233	1	0.056620
4.733900	1	0.061380
4.750567	1	0.067740
4.767233	1	0.075970
4.783900	1	0.085700
4.800567	1	0.096060
4.817233	1	0.105930
4.833900	1	0.115220
4.850567	1	0.125110
4.867233	1	0.136400
4.883900	1	0.147940
4.900567	1	0.157340
4.917233	1	0.163610
4.933900	1	0.168040
4.950567	1	0.172750
4.967233	1	0.179200
4.983900	1	0.187590
5.000567	1	0.197120
5.017233	1	0.206460
5.033900	1	0.213740
5.050567	1	0.217510
5.067233	1	0.217640
5.083900	1	0.215320
5.100567	1	0.212780
5.117233	1	0.213170
5.133900	1	0.218640
5.150567	1	0.227460
5.167233	1	0.235230
5.183900	1	0.239740
5.200567	1	0.242940
5.217233	1	0.247700
5.233900	1	0.254700
5.250567	1	0.262990
5.267233	1	0.271100
5.283900	1	0.276960
5.300567	1	0.278700
5.317233	1	0.276030
5.333900	1	0.271060
5.350567	1	0.267660
5.367233	1	0.268010
5.383900	1	0.270090
5.400567	1	0.270750
5.417233	1	0.269070
5.433900	1	0.265120
5.450567	1	0.258010
5.467233	1	0.246610
5.483900	1	0.231200
5.500567	1	0.214040
5.517233	1	0.198070
5.533900	1	0.185060
5.550567	1	0.175100
5.567233	1	0.166370
5.583900	1	0.156500
5.600567	1	0.145480
5.617233	1	0.135500
5.633900	1	0.127620
5.650567	1	0.120130
5.667233	1	0.110330
5.683900	1	0.097720
5.700567	1	0.085370
5.717233	1	0.077920
5.733900	1	0.077460
5.750567	1	0.081640
5.767233	1	0.085620
5.783900	1	0.085720
5.800567	1	0.081680
5.817233	1	0.076130
5.833900	1	0.071820
5.850567	1	0.068950
5.867233	1	0.065210
5.883900	1	0.058440
5.900567	1	0.048110
5.917233	1	0.035020
5.933900	1	0.021770
5.950567	1	0.012490
5.967233	1	0.009860
5.983900	1	0.012940
6.000567	1	0.018890
6.017233	1	0.025670
6.033900	1	0.032430
6.050567	1	0.038190
6.067233	1	0.040760
6.083900	1	0.038480
6.100567	1	0.032460
6.117233	1	0.024880
6.133900	1	0.016410
6.150567	1	0.007100
6.167233	1	-0.002130
6.183900	1	-0.010000
6.200567	1	-0.015460
6.217233	1	-0.017130
6.233900	1	-0.014020
6.250567	1	-0.006830
6.267233	1	0.002600
6.283900	1	0.012820
6.300567	1	0.022690
6.317233	1	0.029890
6.333900	1	0.031370
6.350567	1	0.026200
6.367233	1	0.016910
6.383900	1	0.007990
6.400567	1	0.003270
6.417233	1	0.002950
6.433900	1	0.003560
6.450567	1	0.002170
6.467233	1	-0.001140
6.483900	1	-0.004730
6.500567	1	-0.006990
6.517233	1	-0.007170
6.533900	1	-0.005510
6.550567	1	-0.002860
6.567233	1	-0.000270
6.583900	1	0.001230
6.600567	1	0.001150
6.617233	1	-0.000590
6.633900	1	-0.003640
6.650567	1	-0.006360
6.667233	1	-0.006530
6.683900	1	-0.003190
6.700567	1	0.002980
6.717233	1	0.010440
6.733900	1	0.017150
6.750567	1	0.021640
6.767233	1	0.023730
6.783900	1	0.023850
6.800567	1	0.022200
6.817233	1	0.018680
6.833900	1	0.013480
6.850567	1	0.007640
6.867233	1	0.002300
6.883900	1	-0.002220
6.900567	1	-0.005960
6.917233	1	-0.008580
6.933900	1	-0.009860
6.950567	1	-0.009620
6.967233	1	-0.007450
6.983900	1	-0.003920
7.000567	1	-0.000890
7.017233	1	0.000330
7.033900	1	-0.000920
7.050567	1	-0.005280
7.067233	1	-0.012400
7.083900	1	-0.021050
7.100567	1	-0.029940
7.117233	1	-0.037650
7.133900	1	-0.042920
7.150567	1	-0.045090
7.167233	1	-0.043920
7.183900	1	-0.039540
7.200567	1	-0.033080
7.217233	1	-0.027010
7.233900	1	-0.024040
7.250567	1	-0.024810
7.267233	1	-0.026550
7.283900	1	-0.025100
7.300567	1	-0.019250
7.317233	1	-0.012000
7.333900	1	-0.006640
7.350567	1	-0.003710
7.367233	1	-0.002320
7.383900	1	-0.002310
7.400567	1	-0.004000
7.417233	1	-0.006710
7.433900	1	-0.009010
7.450567	1	-0.010170
7.467233	1	-0.010730
7.483900	1	-0.011750
7.500567	1	-0.013840
7.517233	1	-0.016140
7.533900	1	-0.016460
7.550567	1	-0.013330
7.567233	1	-0.008370
7.583900	1	-0.005690
7.600567	1	-0.008470
7.617233	1	-0.015900
7.633900	1	-0.023440
7.650567	1	-0.026790
7.667233	1	-0.025550
7.683900	1	-0.022370
7.700567	1	-0.019530
7.717233	1	-0.017350
7.733900	1	-0.015280
7.750567	1	-0.013200
7.767233	1	-0.011170
7.783900	1	-0.008090
7.800567	1	-0.002250
7.817233	1	0.006170
7.833900	1	0.014070
7.850567	1	0.017950
7.867233	1	0.017200
7.883900	1	0.014560
7.900567	1	0.012950
7.917233	1	0.012090
7.933900	1	0.010500
7.950567	1	0.009180
7.967233	1	0.009980
7.983900	1	0.012840
8.000567	1	0.016680
8.017233	1	0.021020
8.033900	1	0.025770
8.050567	1	0.029400
8.067233	1	0.028630
8.083900	1	0.022080
8.100567	1	0.013470
8.117233	1	0.008740
8.133900	1	0.010290
8.150567	1	0.016230
8.167233	1	0.023450
8.183900	1	0.028930
8.200567	1	0.030210
8.217233	1	0.027240
8.233900	1	0.022620
8.250567	1	0.018830
8.267233	1	0.015480
8.283900	1	0.010350
8.300567	1	0.003160
8.317233	1	-0.003630
8.333900	1	-0.007760
8.350567	1	-0.009000
8.367233	1	-0.008650
8.383900	1	-0.007960
8.400567	1	-0.007710
8.417233	1	-0.008700
8.433900	1	-0.011160
8.450567	1	-0.014240
8.467233	1	-0.017060
8.483900	1	-0.019600
8.500567	1	-0.021820
8.517233	1	-0.022830
8.533900	1	-0.022000
8.550567	1	-0.019200
8.567233	1	-0.013670
8.583900	1	-0.004880
8.600567	1	0.004890
8.617233	1	0.010950
8.633900	1	0.009740
8.650567	1	0.001800
8.667233	1	-0.008320
8.683900	1	-0.015450
8.700567	1	-0.017430
8.717233	1	-0.015150
8.733900	1	-0.010440
8.750567	1	-0.005170
8.767233	1	-0.001260
8.783900	1	0.000050
8.800567	1	-0.001240
8.817233	1	-0.004080
8.833900	1	-0.006790
8.850567	1	-0.007600
8.867233	1	-0.004980
8.883900	1	0.002510
8.900567	1	0.015010
8.917233	1	0.030000
8.933900	1	0.043750
8.950567	1	0.053810
8.967233	1	0.060080
8.983900	1	0.064820
9.000567	1	0.070800
9.017233	1	0.079260
9.033900	1	0.090110
9.050567	1	0.102850
9.067233	1	0.116780
9.083900	1	0.131280
9.100567	1	0.146540
9.117233	1	0.164270
9.133900	1	0.186390
9.150567	1	0.212370
9.167233	1	0.238500
9.183900	1	0.261250
9.200567	1	0.281370
9.217233	1	0.302910
9.233900	1	0.328460
9.250567	1	0.357790
9.267233	1	0.389670
9.283900	1	0.422720
9.300567	1	0.455350
9.317233	1	0.484480
9.333900	1	0.505670
9.350567	1	0.517670
9.367233	1	0.525160
9.383900	1	0.534370
9.400567	1	0.547330
9.417233	1	0.561550
9.433900	1	0.573360
9.450567	1	0.580870
9.467233	1	0.585110
9.483900	1	0.589540
9.500567	1	0.597870
9.517233	1	0.611360
9.533900	1	0.629090
9.550567	1	0.650730
9.567233	1	0.678350
9.583900	1	0.716550
9.600567	1	0.772180
9.617233	1	0.853850
9.633900	1	0.970380
9.650567	1	1.129390
9.667233	1	1.338470
9.683900	1	1.606300
9.700567	1	1.942320
9.717233	1	2.357910
9.733900	1	2.869140
9.750567	1	3.497690
9.767233	1	4.269470
9.783900	1	5.212950
9.800567	1	6.358160
9.817233	1	7.736060
9.833900	1	9.379270
9.850567	1	11.322740
9.867233	1	13.601810
9.883900	1	16.248040
9.900567	1	19.284950
9.917233	1	22.724310
9.933900	1	26.563850
9.950567	1	30.785750
9.967233	1	35.354500
9.983900	1	40.214420
10.000567	1	45.290820
10.017233	1	50.497290
10.033900	1	55.745200
10.050567	1	60.951190
10.067233	1	66.042810
10.083900	1	70.963660
10.100567	1	75.678230
10.117233	1	80.175860
10.133900	1	84.473450
10.150567	1	88.616040
10.167233	1	92.674060
10.183900	1	96.736530
10.200567	1	100.900890
10.217233	1	105.258250
10.233900	1	109.872920
10.250567	1	114.761790
10.267233	1	119.879650
10.283900	1	125.110720
10.300567	1	130.269640
10.317233	1	135.116070
10.333900	1	139.379840
10.350567	1	142.790450
10.367233	1	145.107120
10.383900	1	146.148230
10.400567	1	145.815720
10.417233	1	144.105200
10.433900	1	141.100400
10.450567	1	136.960490
10.467233	1	131.903250
10.483900	1	126.182410
10.500567	1	120.062120
10.517233	1	113.791560
10.533900	1	107.581480
10.550567	1	101.589230
10.567233	1	95.915500
10.583900	1	90.609780
10.600567	1	85.680370
10.617233	1	81.105400
10.633900	1	76.843170
10.650567	1	72.842250
10.667233	1	69.051560
10.683900	1	65.428570
10.700567	1	61.942920
10.717233	1	58.576190
10.733900	1	55.320360
10.750567	1	52.175540
10.767233	1	49.146500
10.783900	1	46.239300
10.800567	1	43.460530
10.817233	1	40.817430
10.833900	1	38.316270
10.850567	1	35.959700
10.867233	1	33.745940
10.883900	1	31.669670
10.900567	1	29.723000
10.917233	1	27.896360
10.933900	1	26.180690
10.950567	1	24.569040
10.967233	1	23.055800
10.983900	1	21.634700
11.000567	1	20.297980
11.017233	1	19.037150
11.033900	1	17.843960
11.050567	1	16.711400
11.067233	1	15.635100
11.083900	1	14.613300
11.100567	1	13.645570
11.117233	1	12.731590
11.133900	1	11.870350
11.150567	1	11.059400
11.167233	1	10.294110
11.183900	1	9.568690
11.200567	1	8.879060
11.217233	1	8.224160
11.233900	1	7.604870
11.250567	1	7.022560
11.267233	1	6.477730
11.283900	1	5.969160
11.300567	1	5.493920
11.317233	1	5.048540
11.333900	1	4.630790
11.350567	1	4.240530
11.367233	1	3.878270
11.383900	1	3.543780
11.400567	1	3.236840
11.417233	1	2.957250
11.433900	1	2.702350
11.450567	1	2.467680
11.467233	1	2.251400
11.483900	1	2.055020
11.500567	1	1.878920
11.517233	1	1.720120
11.533900	1	1.574910
11.550567	1	1.441840
11.567233	1	1.320600
11.583900	1	1.209850
11.600567	1	1.108010
11.617233	1	1.014850
11.633900	1	0.930780
11.650567	1	0.855780
11.667233	1	0.789760
11.683900	1	0.733290
11.700567	1	0.687000
11.717233	1	0.649680
11.733900	1	0.617470
11.750567	1	0.586870
11.767233	1	0.558080
11.783900	1	0.533420
11.800567	1	0.513500
11.817233	1	0.495880
11.833900	1	0.477620
11.850567	1	0.459380
11.867233	1	0.445180
11.883900	1	0.438130
11.900567	1	0.438130
11.917233	1	0.443040
11.933900	1	0.450820
11.950567	1	0.460930
11.967233	1	0.473680
11.983900	1	0.488450
12.000567	1	0.504550
12.017233	1	0.523320
12.033900	1	0.546300
12.050567	1	0.572830
12.067233	1	0.601680
12.083900	1	0.632970
12.100567	1	0.667370
12.117233	1	0.705210
12.133900	1	0.747230
12.150567	1	0.794780
12.167233	1	0.847950
12.183900	1	0.904520
12.200567	1	0.960820
12.217233	1	1.013300
12.233900	1	1.060480
12.250567	1	1.104830
12.267233	1	1.152640
12.283900	1	1.211220
12.300567	1	1.285010
12.317233	1	1.373930
12.333900	1	1.475640
12.350567	1	1.589110
12.367233	1	1.715040
12.383900	1	1.853910
12.400567	1	2.006050
12.417233	1	2.172040
12.433900	1	2.349780
12.450567	1	2.532970
12.467233	1	2.714340
12.483900	1	2.888920
12.500567	1	3.053790
12.517233	1	3.205900
12.533900	1	3.341780
12.550567	1	3.460050
12.567233	1	3.562360
12.583900	1	3.650910
12.600567	1	3.726780
12.617233	1	3.791100
12.633900	1	3.845880
12.650567	1	3.893400
12.667233	1	3.936290
12.683900	1	3.977830
12.700567	1	4.020490
12.717233	1	4.064350
12.733900	1	4.107820
12.750567	1	4.150190
12.767233	1	4.193250
12.783900	1	4.241040
12.800567	1	4.297700
12.817233	1	4.365010
12.833900	1	4.441670
12.850567	1	4.524960
12.867233	1	4.612610
12.883900	1	4.702490
12.900567	1	4.791880
12.917233	1	4.877840
12.933900	1	4.956710
12.950567	1	5.023520
12.967233	1	5.073970
12.983900	1	5.106780
13.000567	1	5.123220
13.017233	1	5.124910
13.033900	1	5.111500
13.050567	1	5.079950
13.067233	1	5.027170
13.083900	1	4.952890
13.100567	1	4.859370
13.117233	1	4.750650
13.133900	1	4.633250
13.150567	1	4.514700
13.167233	1	4.400250
13.183900	1	4.291160
13.200567	1	4.184830
13.217233	1	4.077050
13.233900	1	3.965040
13.250567	1	3.849430
13.267233	1	3.733070
13.283900	1	3.618420
13.300567	1	3.507190
13.317233	1	3.400410
13.333900	1	3.297140
13.350567	1	3.194940
13.367233	1	3.092560
13.383900	1	2.990470
13.400567	1	2.889600
13.417233	1	2.791080
13.433900	1	2.695960
13.450567	1	2.604020
13.467233	1	2.513710
13.483900	1	2.423920
13.500567	1	2.334600
13.517233	1	2.246400
13.533900	1	2.159560
13.550567	1	2.072630
13.567233	1	1.983700
13.583900	1	1.893430
13.600567	1	1.805650
13.617233	1	1.724820
13.633900	1	1.653170
13.650567	1	1.589850
13.667233	1	1.531920
13.683900	1	1.476310
13.700567	1	1.422000
13.717233	1	1.369950
13.733900	1	1.320260
13.750567	1	1.270770
13.767233	1	1.219550
13.783900	1	1.167740
13.800567	1	1.118870
13.817233	1	1.076150
13.833900	1	1.040180
13.850567	1	1.009250
13.867233	1	0.981670
13.883900	1	0.956220
13.900567	1	0.930760
13.917233	1	0.902900
13.933900	1	0.872340
13.950567	1	0.841020
13.967233	1	0.811780
13.983900	1	0.787550
14.000567	1	0.770140
14.017233	1	0.758430
14.033900	1	0.749080
14.050567	1	0.739350
14.067233	1	0.728280
14.083900	1	0.716030
14.100567	1	0.703240
14.117233	1	0.689860
14.133900	1	0.674840
14.150567	1	0.658390
14.167233	1	0.643730
14.183900	1	0.634890
14.200567	1	0.632960
14.217233	1	0.635500
14.233900	1	0.638780
14.250567	1	0.639670
14.267233	1	0.636130
14.283900	1	0.627350
14.300567	1	0.613780
14.317233	1	0.596550
14.333900	1	0.577300
14.350567	1	0.558790
14.367233	1	0.544410
14.383900	1	0.535740
14.400567	1	0.530880
14.417233	1	0.525820
14.433900	1	0.518450
14.450567	1	0.510360
14.467233	1	0.504070
14.483900	1	0.500390
14.500567	1	0.498640
14.517233	1	0.497490
14.533900	1	0.496070
14.550567	1	0.494590
14.567233	1	0.492270
14.583900	1	0.486060
14.600567	1	0.474250
14.617233	1	0.459190
14.633900	1	0.444830
14.650567	1	0.433260
14.667233	1	0.424160
14.683900	1	0.416810
14.700567	1	0.411540
14.717233	1	0.409160
14.733900	1	0.409480
14.750567	1	0.411090
14.767233	1	0.412430
14.783900	1	0.412430
14.800567	1	0.410510
14.817233	1	0.406870
14.833900	1	0.402880
14.850567	1	0.400010
14.867233	1	0.398270
14.883900	1	0.396820
14.900567	1	0.395600
14.917233	1	0.394660
14.933900	1	0.393160
14.950567	1	0.390350
14.967233	1	0.386210
14.983900	1	0.381960
15.000567	1	0.379280
15.017233	1	0.378550
15.033900	1	0.378410
15.050567	1	0.376720
15.067233	1	0.371740
15.083900	1	0.363560
15.100567	1	0.355090
15.117233	1	0.350530
15.133900	1	0.350890
15.150567	1	0.352600
15.167233	1	0.351870
15.183900	1	0.347890
15.200567	1	0.341430
15.217233	1	0.333620
15.233900	1	0.326190
15.250567	1	0.320650
15.267233	1	0.316240
15.283900	1	0.310990
15.300567	1	0.305090
15.317233	1	0.301140
15.333900	1	0.300780
15.350567	1	0.302510
15.367233	1	0.304010
15.383900	1	0.305360
15.400567	1	0.308040
15.417233	1	0.311380
15.433900	1	0.311750
15.450567	1	0.306050
15.467233	1	0.294980
15.483900	1	0.281870
15.500567	1	0.269740
15.517233	1	0.260600
15.533900	1	0.255640
15.550567	1	0.254490
15.567233	1	0.254630
15.583900	1	0.253530
15.600567	1	0.251220
15.617233	1	0.249130
15.633900	1	0.248070
15.650567	1	0.248440
15.667233	1	0.249920
15.683900	1	0.250980
15.700567	1	0.250380
15.717233	1	0.248590
15.733900	1	0.246700
15.750567	1	0.245100
15.767233	1	0.243300
15.783900	1	0.240670
15.800567	1	0.237700
15.817233	1	0.236630
15.833900	1	0.239600
15.850567	1	0.246040
15.867233	1	0.253190
15.883900	1	0.259120
15.900567	1	0.263860
15.917233	1	0.267580
15.933900	1	0.269460
15.950567	1	0.268480
15.967233	1	0.264440
15.983900	1	0.258180
16.000567	1	0.251660
16.017233	1	0.247120
16.033900	1	0.245460
16.050567	1	0.245940
16.067233	1	0.246630
16.083900	1	0.245630
16.100567	1	0.242550
16.117233	1	0.238410
16.133900	1	0.234860
16.150567	1	0.233350
16.167233	1	0.233850
16.183900	1	0.235080
16.200567	1	0.235590
16.217233	1	0.234750
16.233900	1	0.233750
16.250567	1	0.234930
16.267233	1	0.239110
16.283900	1	0.244500
16.300567	1	0.248390
16.317233	1	0.249300
16.333900	1	0.246770
16.350567	1	0.240650
16.367233	1	0.232070
16.383900	1	0.223990
16.400567	1	0.219530
16.417233	1	0.220060
16.433900	1	0.224360
16.450567	1	0.228930
16.467233	1	0.229950
16.483900	1	0.225660
16.500567	1	0.216740
16.517233	1	0.205010
16.533900	1	0.193260
16.550567	1	0.185330
16.567233	1	0.183410
16.583900	1	0.186190
16.600567	1	0.190930
16.617233	1	0.195820
16.633900	1	0.199700
16.650567	1	0.201230
16.667233	1	0.199470
16.683900	1	0.195110
16.700567	1	0.190720
16.717233	1	0.189130
16.733900	1	0.190800
16.750567	1	0.193280
16.767233	1	0.194020
16.783900	1	0.193450
16.800567	1	0.194410
16.817233	1	0.198330
16.833900	1	0.203410
16.850567	1	0.206710
16.867233	1	0.207020
16.883900	1	0.205610
16.900567	1	0.204570
16.917233	1	0.204590
16.933900	1	0.204410
16.950567	1	0.202650
16.967233	1	0.199430
16.983900	1	0.196430
17.000567	1	0.195030
17.017233	1	0.194520
17.033900	1	0.192920
17.050567	1	0.189470
17.067233	1	0.184830
17.083900	1	0.179830
17.100567	1	0.175500
17.117233	1	0.172640
17.133900	1	0.170290
17.150567	1	0.166670
17.167233	1	0.161660
17.183900	1	0.156570
17.200567	1	0.151850
17.217233	1	0.146800
17.233900	1	0.141160
17.250567	1	0.136220
17.267233	1	0.133520
17.283900	1	0.132780
17.300567	1	0.132670
17.317233	1	0.132670
17.333900	1	0.132980
17.350567	1	0.133520
17.367233	1	0.133420
17.383900	1	0.131580
17.400567	1	0.128100
17.417233	1	0.124720
17.433900	1	0.123510
17.450567	1	0.124810
17.467233	1	0.127160
17.483900	1	0.129570
17.500567	1	0.132040
17.517233	1	0.134010
17.533900	1	0.134500
17.550567	1	0.133760
17.567233	1	0.132200
17.583900	1	0.129280
17.600567	1	0.124930
17.617233	1	0.120040
17.633900	1	0.115810
17.650567	1	0.114070
17.667233	1	0.116210
17.683900	1	0.121200
17.700567	1	0.126330
17.717233	1	0.129560
17.733900	1	0.130630
17.750567	1	0.130580
17.767233	1	0.130840
17.783900	1	0.132150
17.800567	1	0.134150
17.817233	1	0.135840
17.833900	1	0.136600
17.850567	1	0.136930
17.867233	1	0.138050
17.883900	1	0.140260
17.900567	1	0.142100
17.917233	1	0.141720
17.933900	1	0.138760
17.950567	1	0.133970
17.967233	1	0.128260
17.983900	1	0.123170
18.000567	1	0.120620
18.017233	1	0.121090
18.033900	1	0.123200
18.050567	1	0.125580
18.067233	1	0.127870
18.083900	1	0.128860
18.100567	1	0.126160
18.117233	1	0.119000
18.133900	1	0.109340
18.150567	1	0.100060
18.167233	1	0.093460
18.183900	1	0.090550
18.200567	1	0.090780
18.217233	1	0.092080
18.233900	1	0.091760
18.250567	1	0.088210
18.267233	1	0.082720
18.283900	1	0.079320
18.300567	1	0.081550
18.317233	1	0.088830
18.333900	1	0.096780
18.350567	1	0.101490
18.367233	1	0.101900
18.383900	1	0.098470
18.400567	1	0.092180
18.417233	1	0.084920
18.433900	1	0.079850
18.450567	1	0.079640
18.467233	1	0.084250
18.483900	1	0.091290
18.500567	1	0.096990
18.517233	1	0.097290
18.533900	1	0.091760
18.550567	1	0.085150
18.567233	1	0.081370
18.583900	1	0.079020
18.600567	1	0.075990
18.617233	1	0.073540
18.633900	1	0.073370
18.650567	1	0.074790
18.667233	1	0.076390
18.683900	1	0.078060
18.700567	1	0.080590
18.717233	1	0.083500
18.733900	1	0.085080
18.750567	1	0.085300
18.767233	1	0.086300
18.783900	1	0.088850
18.800567	1	0.090410
18.817233	1	0.088100
18.833900	1	0.081850
18.850567	1	0.073850
18.867233	1	0.066600
18.883900	1	0.061360
18.900567	1	0.058030
18.917233	1	0.056470
18.933900	1	0.057220
18.950567	1	0.060390
18.967233	1	0.064660
18.983900	1	0.068610
19.000567	1	0.072050
19.017233	1	0.074860
19.033900	1	0.076450
19.050567	1	0.076950
19.067233	1	0.077140
19.083900	1	0.077690
19.100567	1	0.078920
19.117233	1	0.080000
19.133900	1	0.078930
19.150567	1	0.074380
19.167233	1	0.067330
19.183900	1	0.060440
19.200567	1	0.056060
19.217233	1	0.054750
19.233900	1	0.055870
19.250567	1	0.058380
19.267233	1	0.061090
19.283900	1	0.063520
19.300567	1	0.066030
19.317233	1	0.068380
19.333900	1	0.069720
19.350567	1	0.070280
19.367233	1	0.071610
19.383900	1	0.075290
19.400567	1	0.081430
19.417233	1	0.088420
19.433900	1	0.094400
19.450567	1	0.098490
19.467233	1	0.100230
19.483900	1	0.099210
19.500567	1	0.095520
19.517233	1	0.089750
19.533900	1	0.082440
19.550567	1	0.073780
19.567233	1	0.063720
19.583900	1	0.052540
19.600567	1	0.041690
19.617233	1	0.033280
19.633900	1	0.028490
19.650567	1	0.027920
19.667233	1	0.032500
19.683900	1	0.041700
19.700567	1	0.052330
19.717233	1	0.061020
19.733900	1	0.066360
19.750567	1	0.068340
19.767233	1	0.067940
19.783900	1	0.066330
19.800567	1	0.063790
19.817233	1	0.060100
19.833900	1	0.054980
19.850567	1	0.048120
19.867233	1	0.040450
19.883900	1	0.034560
19.900567	1	0.032900
19.917233	1	0.036150
19.933900	1	0.042540
19.950567	1	0.048000
19.967233	1	0.049160
19.983900	1	0.046080
20.000567	1	0.041240
