# Supplementary material for: Targeted protein degradation systems to enhance Wnt signaling
Source: eLife. 2024 Jun 7;13:RP93908. doi: 10.7554/eLife.93908 (PMC11161174; doi:10.7554/eLife.93908)
Supplement: Figure 1—figure supplement 1—source data 1. [file elife-93908-fig1-figsupp1-data1.zip › hASGR2-CRD-8G8-Fab_Chromatography.txt]

URL	chrom://thermoelectronn/ChromeleonLocal/Partha/20230112_ASGR1-2_8M24_8G8.seq/968.smp/UV_VIS_1.channel
Channel	UV_VIS_1

Injection Information:
Data Vault	ChromeleonLocal
Sequence	20230112_ASGR1-2_8M24_8G8
Name	8G8_HumanASGR2CBD
Number	14
Position	R:F4
Comment	
Processing Method	Reversed Phase HPLC Process
Instrument Method	TSK-G3000 SEC 0.3ml_min 20 min
Type	Unknown
Status	Finished
Inject Time	1/12/2023 9:40:39 PM -08:00
Volume (µl)	25.00
Dilution Factor	1.0000
Weight	1.0000

Raw Data Information:
Time Min. (min)	0.016983
Time Max. (min)	20.000317
Data Points	1200
Detector	UV
Generating Data System	Chromeleon 7.2.10.23925
Exporting Data System	Chromeleon 7.2.10.0
Operator	Instrument Controller
Signal Quantity	Absorbance
Signal Unit	mAU
Signal Min.	-0.106870
Signal Max.	179.408600
Channel	UV_VIS_1
Driver Name	Thermo.Vanquish.VWD.dll
Channel Type	Evaluation
Min. Step (s)	1
Max. Step (s)	1
Average Step (s)	1

Signal Parameter Information:
Signal Info	WVL:280 nm

Raw Data:
Time (min)	Step (s)	Value (mAU)
0.016983	n.a.	0.036160
0.033650	1	0.035980
0.050317	1	0.034740
0.066983	1	0.030610
0.083650	1	0.022100
0.100317	1	0.009900
0.116983	1	-0.003020
0.133650	1	-0.013380
0.150317	1	-0.019800
0.166983	1	-0.023450
0.183650	1	-0.026170
0.200317	1	-0.028550
0.216983	1	-0.030500
0.233650	1	-0.032200
0.250317	1	-0.033760
0.266983	1	-0.034820
0.283650	1	-0.034170
0.300317	1	-0.030970
0.316983	1	-0.026320
0.333650	1	-0.022160
0.350317	1	-0.019770
0.366983	1	-0.019570
0.383650	1	-0.021190
0.400317	1	-0.023790
0.416983	1	-0.026260
0.433650	1	-0.027540
0.450317	1	-0.027140
0.466983	1	-0.025360
0.483650	1	-0.023300
0.500317	1	-0.022460
0.516983	1	-0.024030
0.533650	1	-0.028160
0.550317	1	-0.033090
0.566983	1	-0.035550
0.583650	1	-0.033560
0.600317	1	-0.028330
0.616983	1	-0.022560
0.633650	1	-0.018090
0.650317	1	-0.015420
0.666983	1	-0.014340
0.683650	1	-0.014900
0.700317	1	-0.017420
0.716983	1	-0.021200
0.733650	1	-0.024670
0.750317	1	-0.027450
0.766983	1	-0.031120
0.783650	1	-0.036530
0.800317	1	-0.042400
0.816983	1	-0.047510
0.833650	1	-0.050850
0.850317	1	-0.050800
0.866983	1	-0.046660
0.883650	1	-0.039530
0.900317	1	-0.032220
0.916983	1	-0.028610
0.933650	1	-0.030490
0.950317	1	-0.035570
0.966983	1	-0.040080
0.983650	1	-0.042010
1.000317	1	-0.041530
1.016983	1	-0.039850
1.033650	1	-0.038660
1.050317	1	-0.039410
1.066983	1	-0.041940
1.083650	1	-0.044670
1.100317	1	-0.046520
1.116983	1	-0.047590
1.133650	1	-0.048900
1.150317	1	-0.051860
1.166983	1	-0.057450
1.183650	1	-0.065030
1.200317	1	-0.071710
1.216983	1	-0.073770
1.233650	1	-0.069660
1.250317	1	-0.060390
1.266983	1	-0.047710
1.283650	1	-0.033500
1.300317	1	-0.020760
1.316983	1	-0.013380
1.333650	1	-0.013790
1.350317	1	-0.021620
1.366983	1	-0.033960
1.383650	1	-0.045970
1.400317	1	-0.053560
1.416983	1	-0.055750
1.433650	1	-0.054020
1.450317	1	-0.051540
1.466983	1	-0.052080
1.483650	1	-0.057110
1.500317	1	-0.064460
1.516983	1	-0.070750
1.533650	1	-0.074260
1.550317	1	-0.075120
1.566983	1	-0.074150
1.583650	1	-0.071980
1.600317	1	-0.068930
1.616983	1	-0.065660
1.633650	1	-0.063260
1.650317	1	-0.062660
1.666983	1	-0.063620
1.683650	1	-0.064560
1.700317	1	-0.063290
1.716983	1	-0.058450
1.733650	1	-0.050720
1.750317	1	-0.043040
1.766983	1	-0.039090
1.783650	1	-0.041160
1.800317	1	-0.048820
1.816983	1	-0.059060
1.833650	1	-0.067950
1.850317	1	-0.072710
1.866983	1	-0.072820
1.883650	1	-0.069590
1.900317	1	-0.065460
1.916983	1	-0.063390
1.933650	1	-0.064870
1.950317	1	-0.068570
1.966983	1	-0.072920
1.983650	1	-0.077480
2.000317	1	-0.080740
2.016983	1	-0.080890
2.033650	1	-0.079150
2.050317	1	-0.078690
2.066983	1	-0.080700
2.083650	1	-0.083700
2.100317	1	-0.085550
2.116983	1	-0.084900
2.133650	1	-0.081660
2.150317	1	-0.077270
2.166983	1	-0.074380
2.183650	1	-0.074770
2.200317	1	-0.077680
2.216983	1	-0.081300
2.233650	1	-0.085170
2.250317	1	-0.090110
2.266983	1	-0.096020
2.283650	1	-0.101050
2.300317	1	-0.103130
2.316983	1	-0.101810
2.333650	1	-0.098790
2.350317	1	-0.096160
2.366983	1	-0.094220
2.383650	1	-0.091850
2.400317	1	-0.088100
2.416983	1	-0.082220
2.433650	1	-0.074030
2.450317	1	-0.065040
2.466983	1	-0.057860
2.483650	1	-0.054290
2.500317	1	-0.054650
2.516983	1	-0.057910
2.533650	1	-0.062060
2.550317	1	-0.065590
2.566983	1	-0.067750
2.583650	1	-0.067200
2.600317	1	-0.063070
2.616983	1	-0.057230
2.633650	1	-0.053380
2.650317	1	-0.053900
2.666983	1	-0.058880
2.683650	1	-0.066670
2.700317	1	-0.074010
2.716983	1	-0.077700
2.733650	1	-0.077970
2.750317	1	-0.077610
2.766983	1	-0.077450
2.783650	1	-0.074950
2.800317	1	-0.068180
2.816983	1	-0.059540
2.833650	1	-0.053770
2.850317	1	-0.053360
2.866983	1	-0.057810
2.883650	1	-0.065440
2.900317	1	-0.074070
2.916983	1	-0.081410
2.933650	1	-0.086210
2.950317	1	-0.088300
2.966983	1	-0.087340
2.983650	1	-0.083010
3.000317	1	-0.076830
3.016983	1	-0.071580
3.033650	1	-0.068350
3.050317	1	-0.065310
3.066983	1	-0.060710
3.083650	1	-0.055830
3.100317	1	-0.053290
3.116983	1	-0.054160
3.133650	1	-0.058230
3.150317	1	-0.065270
3.166983	1	-0.074290
3.183650	1	-0.082970
3.200317	1	-0.088700
3.216983	1	-0.090160
3.233650	1	-0.088560
3.250317	1	-0.087020
3.266983	1	-0.087520
3.283650	1	-0.088830
3.300317	1	-0.088530
3.316983	1	-0.086220
3.333650	1	-0.083810
3.350317	1	-0.082900
3.366983	1	-0.083400
3.383650	1	-0.084680
3.400317	1	-0.085770
3.416983	1	-0.084930
3.433650	1	-0.081150
3.450317	1	-0.075990
3.466983	1	-0.072410
3.483650	1	-0.071780
3.500317	1	-0.073160
3.516983	1	-0.074980
3.533650	1	-0.076750
3.550317	1	-0.078710
3.566983	1	-0.080780
3.583650	1	-0.082720
3.600317	1	-0.084560
3.616983	1	-0.086000
3.633650	1	-0.086620
3.650317	1	-0.086260
3.666983	1	-0.084330
3.683650	1	-0.079830
3.700317	1	-0.073070
3.716983	1	-0.066790
3.733650	1	-0.064790
3.750317	1	-0.068870
3.766983	1	-0.077470
3.783650	1	-0.087520
3.800317	1	-0.096700
3.816983	1	-0.103530
3.833650	1	-0.106870
3.850317	1	-0.106380
3.866983	1	-0.102640
3.883650	1	-0.096580
3.900317	1	-0.089310
3.916983	1	-0.082180
3.933650	1	-0.076340
3.950317	1	-0.072260
3.966983	1	-0.069110
3.983650	1	-0.065350
4.000317	1	-0.060700
4.016983	1	-0.057240
4.033650	1	-0.057850
4.050317	1	-0.063310
4.066983	1	-0.071400
4.083650	1	-0.078990
4.100317	1	-0.084310
4.116983	1	-0.087240
4.133650	1	-0.088640
4.150317	1	-0.089090
4.166983	1	-0.088210
4.183650	1	-0.085450
4.200317	1	-0.081180
4.216983	1	-0.077370
4.233650	1	-0.075870
4.250317	1	-0.076360
4.266983	1	-0.077880
4.283650	1	-0.081030
4.300317	1	-0.086270
4.316983	1	-0.091480
4.333650	1	-0.093340
4.350317	1	-0.091080
4.366983	1	-0.086480
4.383650	1	-0.080510
4.400317	1	-0.073400
4.416983	1	-0.067140
4.433650	1	-0.064560
4.450317	1	-0.066390
4.466983	1	-0.070220
4.483650	1	-0.071970
4.500317	1	-0.068700
4.516983	1	-0.060490
4.533650	1	-0.049850
4.550317	1	-0.040170
4.566983	1	-0.034650
4.583650	1	-0.034400
4.600317	1	-0.037610
4.616983	1	-0.042130
4.633650	1	-0.046590
4.650317	1	-0.049420
4.666983	1	-0.049830
4.683650	1	-0.048740
4.700317	1	-0.047870
4.716983	1	-0.048830
4.733650	1	-0.052050
4.750317	1	-0.055790
4.766983	1	-0.057490
4.783650	1	-0.055780
4.800317	1	-0.051200
4.816983	1	-0.044700
4.833650	1	-0.035960
4.850317	1	-0.024640
4.866983	1	-0.012370
4.883650	1	-0.001800
4.900317	1	0.005380
4.916983	1	0.009070
4.933650	1	0.010020
4.950317	1	0.009010
4.966983	1	0.007060
4.983650	1	0.006020
5.000317	1	0.008390
5.016983	1	0.015660
5.033650	1	0.026550
5.050317	1	0.038060
5.066983	1	0.047470
5.083650	1	0.052550
5.100317	1	0.051850
5.116983	1	0.046360
5.133650	1	0.039420
5.150317	1	0.034150
5.166983	1	0.032100
5.183650	1	0.034070
5.200317	1	0.040120
5.216983	1	0.049760
5.233650	1	0.062710
5.250317	1	0.077670
5.266983	1	0.091070
5.283650	1	0.099030
5.300317	1	0.100310
5.316983	1	0.097690
5.333650	1	0.096010
5.350317	1	0.097380
5.366983	1	0.099850
5.383650	1	0.101220
5.400317	1	0.102030
5.416983	1	0.104540
5.433650	1	0.108860
5.450317	1	0.111600
5.466983	1	0.109720
5.483650	1	0.103310
5.500317	1	0.093250
5.516983	1	0.079580
5.533650	1	0.064080
5.550317	1	0.051950
5.566983	1	0.047890
5.583650	1	0.052040
5.600317	1	0.060710
5.616983	1	0.069670
5.633650	1	0.076530
5.650317	1	0.080780
5.666983	1	0.082050
5.683650	1	0.078600
5.700317	1	0.068500
5.716983	1	0.052880
5.733650	1	0.036580
5.750317	1	0.024280
5.766983	1	0.017060
5.783650	1	0.012720
5.800317	1	0.008060
5.816983	1	0.000690
5.833650	1	-0.008900
5.850317	1	-0.016880
5.866983	1	-0.019250
5.883650	1	-0.015700
5.900317	1	-0.009880
5.916983	1	-0.006280
5.933650	1	-0.007590
5.950317	1	-0.014170
5.966983	1	-0.024120
5.983650	1	-0.034240
6.000317	1	-0.041530
6.016983	1	-0.043760
6.033650	1	-0.040380
6.050317	1	-0.033540
6.066983	1	-0.027180
6.083650	1	-0.024270
6.100317	1	-0.024840
6.116983	1	-0.026810
6.133650	1	-0.028590
6.150317	1	-0.029980
6.166983	1	-0.030660
6.183650	1	-0.030460
6.200317	1	-0.031010
6.216983	1	-0.034060
6.233650	1	-0.038390
6.250317	1	-0.040970
6.266983	1	-0.040610
6.283650	1	-0.038460
6.300317	1	-0.035410
6.316983	1	-0.031290
6.333650	1	-0.026520
6.350317	1	-0.022940
6.366983	1	-0.022840
6.383650	1	-0.026670
6.400317	1	-0.031450
6.416983	1	-0.033760
6.433650	1	-0.034610
6.450317	1	-0.037770
6.466983	1	-0.044240
6.483650	1	-0.051470
6.500317	1	-0.056980
6.516983	1	-0.060170
6.533650	1	-0.061390
6.550317	1	-0.061330
6.566983	1	-0.061610
6.583650	1	-0.064490
6.600317	1	-0.070720
6.616983	1	-0.078380
6.633650	1	-0.083950
6.650317	1	-0.083840
6.666983	1	-0.076460
6.683650	1	-0.064310
6.700317	1	-0.052890
6.716983	1	-0.047170
6.733650	1	-0.048170
6.750317	1	-0.052680
6.766983	1	-0.057130
6.783650	1	-0.060500
6.800317	1	-0.062640
6.816983	1	-0.063350
6.833650	1	-0.063420
6.850317	1	-0.063160
6.866983	1	-0.060950
6.883650	1	-0.055860
6.900317	1	-0.050280
6.916983	1	-0.047450
6.933650	1	-0.047940
6.950317	1	-0.050210
6.966983	1	-0.052680
6.983650	1	-0.053860
7.000317	1	-0.052110
7.016983	1	-0.047060
7.033650	1	-0.041130
7.050317	1	-0.038650
7.066983	1	-0.042140
7.083650	1	-0.049890
7.100317	1	-0.058490
7.116983	1	-0.066300
7.133650	1	-0.073120
7.150317	1	-0.078560
7.166983	1	-0.081800
7.183650	1	-0.082380
7.200317	1	-0.081340
7.216983	1	-0.080810
7.233650	1	-0.081640
7.250317	1	-0.082560
7.266983	1	-0.082350
7.283650	1	-0.080540
7.300317	1	-0.076400
7.316983	1	-0.070250
7.333650	1	-0.064800
7.350317	1	-0.062700
7.366983	1	-0.064190
7.383650	1	-0.068620
7.400317	1	-0.075190
7.416983	1	-0.081920
7.433650	1	-0.086910
7.450317	1	-0.089520
7.466983	1	-0.088830
7.483650	1	-0.083610
7.500317	1	-0.074470
7.516983	1	-0.063760
7.533650	1	-0.053660
7.550317	1	-0.045800
7.566983	1	-0.041800
7.583650	1	-0.042760
7.600317	1	-0.048350
7.616983	1	-0.057000
7.633650	1	-0.066890
7.650317	1	-0.076250
7.666983	1	-0.082760
7.683650	1	-0.083360
7.700317	1	-0.076540
7.716983	1	-0.064590
7.733650	1	-0.051820
7.750317	1	-0.041090
7.766983	1	-0.033320
7.783650	1	-0.029380
7.800317	1	-0.030230
7.816983	1	-0.034930
7.833650	1	-0.040630
7.850317	1	-0.045330
7.866983	1	-0.048810
7.883650	1	-0.051270
7.900317	1	-0.053110
7.916983	1	-0.055590
7.933650	1	-0.060140
7.950317	1	-0.066460
7.966983	1	-0.072810
7.983650	1	-0.077240
8.000317	1	-0.077040
8.016983	1	-0.069300
8.033650	1	-0.054150
8.050317	1	-0.036320
8.066983	1	-0.021570
8.083650	1	-0.011580
8.100317	1	-0.003990
8.116983	1	0.003460
8.133650	1	0.011240
8.150317	1	0.019900
8.166983	1	0.031160
8.183650	1	0.046430
8.200317	1	0.065380
8.216983	1	0.086640
8.233650	1	0.108760
8.250317	1	0.130670
8.266983	1	0.152140
8.283650	1	0.173230
8.300317	1	0.193600
8.316983	1	0.213430
8.333650	1	0.234310
8.350317	1	0.257340
8.366983	1	0.281210
8.383650	1	0.304150
8.400317	1	0.326300
8.416983	1	0.348170
8.433650	1	0.368020
8.450317	1	0.383120
8.466983	1	0.392730
8.483650	1	0.398370
8.500317	1	0.402320
8.516983	1	0.406590
8.533650	1	0.411990
8.550317	1	0.417700
8.566983	1	0.422860
8.583650	1	0.428500
8.600317	1	0.436920
8.616983	1	0.448910
8.633650	1	0.463030
8.650317	1	0.477850
8.666983	1	0.493090
8.683650	1	0.509220
8.700317	1	0.526530
8.716983	1	0.544530
8.733650	1	0.563250
8.750317	1	0.584800
8.766983	1	0.611950
8.783650	1	0.645570
8.800317	1	0.684850
8.816983	1	0.729080
8.833650	1	0.778990
8.850317	1	0.837130
8.866983	1	0.906880
8.883650	1	0.990700
8.900317	1	1.090050
8.916983	1	1.207720
8.933650	1	1.353320
8.950317	1	1.553670
8.966983	1	1.869310
8.983650	1	2.413850
9.000317	1	3.366880
9.016983	1	4.972150
9.033650	1	7.517130
9.050317	1	11.296140
9.066983	1	16.564800
9.083650	1	23.496090
9.100317	1	32.147160
9.116983	1	42.441820
9.133650	1	54.173350
9.150317	1	67.028670
9.166983	1	80.623350
9.183650	1	94.536860
9.200317	1	108.346250
9.216983	1	121.653890
9.233650	1	134.106680
9.250317	1	145.406240
9.266983	1	155.308730
9.283650	1	163.623400
9.300317	1	170.220100
9.316983	1	175.037090
9.333650	1	178.079190
9.350317	1	179.408600
9.366983	1	179.134040
9.383650	1	177.400630
9.400317	1	174.379880
9.416983	1	170.262240
9.433650	1	165.251730
9.450317	1	159.556010
9.466983	1	153.373150
9.483650	1	146.880940
9.500317	1	140.230200
9.516983	1	133.545600
9.533650	1	126.930920
9.550317	1	120.470410
9.566983	1	114.226350
9.583650	1	108.238800
9.600317	1	102.530570
9.616983	1	97.114540
9.633650	1	91.996600
9.650317	1	87.174800
9.666983	1	82.642120
9.683650	1	78.391420
9.700317	1	74.415350
9.716983	1	70.702990
9.733650	1	67.239940
9.750317	1	64.011760
9.766983	1	61.005930
9.783650	1	58.212860
9.800317	1	55.628950
9.816983	1	53.258030
9.833650	1	51.109230
9.850317	1	49.194050
9.866983	1	47.525830
9.883650	1	46.122310
9.900317	1	45.005640
9.916983	1	44.197470
9.933650	1	43.714410
9.950317	1	43.566280
9.966983	1	43.755050
9.983650	1	44.273950
10.000317	1	45.108850
10.016983	1	46.241150
10.033650	1	47.650150
10.050317	1	49.315010
10.066983	1	51.215680
10.083650	1	53.333940
10.100317	1	55.656640
10.116983	1	58.179310
10.133650	1	60.906410
10.150317	1	63.846450
10.166983	1	67.004100
10.183650	1	70.372250
10.200317	1	73.925860
10.216983	1	77.616270
10.233650	1	81.365340
10.250317	1	85.063620
10.266983	1	88.576690
10.283650	1	91.758150
10.300317	1	94.463170
10.316983	1	96.558980
10.333650	1	97.934950
10.350317	1	98.514150
10.366983	1	98.262950
10.383650	1	97.195860
10.400317	1	95.374300
10.416983	1	92.897760
10.433650	1	89.890130
10.450317	1	86.486300
10.466983	1	82.821450
10.483650	1	79.022080
10.500317	1	75.197500
10.516983	1	71.433180
10.533650	1	67.787710
10.550317	1	64.293170
10.566983	1	60.959630
10.583650	1	57.784000
10.600317	1	54.758760
10.616983	1	51.874730
10.633650	1	49.120200
10.650317	1	46.482400
10.666983	1	43.951520
10.683650	1	41.523220
10.700317	1	39.197300
10.716983	1	36.975580
10.733650	1	34.861000
10.750317	1	32.856080
10.766983	1	30.961420
10.783650	1	29.175740
10.800317	1	27.496040
10.816983	1	25.919370
10.833650	1	24.444120
10.850317	1	23.067400
10.866983	1	21.783100
10.883650	1	20.583040
10.900317	1	19.458360
10.916983	1	18.400500
10.933650	1	17.402590
10.950317	1	16.459680
10.966983	1	15.567500
10.983650	1	14.722390
11.000317	1	13.921510
11.016983	1	13.161980
11.033650	1	12.440650
11.050317	1	11.753970
11.066983	1	11.098230
11.083650	1	10.470880
11.100317	1	9.870540
11.116983	1	9.296280
11.133650	1	8.747590
11.150317	1	8.224370
11.166983	1	7.726560
11.183650	1	7.254450
11.200317	1	6.808350
11.216983	1	6.387500
11.233650	1	5.990410
11.250317	1	5.615970
11.266983	1	5.262930
11.283650	1	4.929360
11.300317	1	4.614410
11.316983	1	4.319480
11.333650	1	4.045690
11.350317	1	3.791660
11.366983	1	3.554760
11.383650	1	3.332830
11.400317	1	3.124860
11.416983	1	2.931240
11.433650	1	2.752790
11.450317	1	2.589040
11.466983	1	2.438010
11.483650	1	2.297260
11.500317	1	2.164840
11.516983	1	2.039810
11.533650	1	1.922510
11.550317	1	1.814960
11.566983	1	1.719420
11.583650	1	1.635660
11.600317	1	1.560850
11.616983	1	1.492360
11.633650	1	1.428840
11.650317	1	1.369270
11.666983	1	1.312960
11.683650	1	1.259690
11.700317	1	1.209320
11.716983	1	1.162210
11.733650	1	1.119720
11.750317	1	1.083360
11.766983	1	1.053210
11.783650	1	1.027310
11.800317	1	1.003520
11.816983	1	0.981550
11.833650	1	0.962190
11.850317	1	0.945720
11.866983	1	0.931900
11.883650	1	0.920030
11.900317	1	0.909090
11.916983	1	0.898750
11.933650	1	0.889740
11.950317	1	0.883430
11.966983	1	0.881800
11.983650	1	0.886830
12.000317	1	0.898560
12.016983	1	0.914770
12.033650	1	0.933640
12.050317	1	0.956020
12.066983	1	0.984150
12.083650	1	1.018990
12.100317	1	1.059200
12.116983	1	1.102480
12.133650	1	1.146470
12.150317	1	1.188780
12.166983	1	1.227890
12.183650	1	1.264810
12.200317	1	1.303170
12.216983	1	1.346660
12.233650	1	1.396790
12.250317	1	1.453640
12.266983	1	1.517810
12.283650	1	1.590360
12.300317	1	1.672090
12.316983	1	1.764000
12.333650	1	1.867470
12.350317	1	1.983610
12.366983	1	2.113050
12.383650	1	2.256470
12.400317	1	2.414190
12.416983	1	2.583370
12.433650	1	2.756390
12.450317	1	2.924370
12.466983	1	3.081640
12.483650	1	3.226420
12.500317	1	3.359090
12.516983	1	3.481340
12.533650	1	3.594880
12.550317	1	3.698960
12.566983	1	3.790600
12.583650	1	3.867130
12.600317	1	3.927390
12.616983	1	3.972390
12.633650	1	4.006480
12.650317	1	4.036020
12.666983	1	4.065890
12.683650	1	4.097750
12.700317	1	4.130530
12.716983	1	4.161520
12.733650	1	4.188440
12.750317	1	4.212310
12.766983	1	4.238720
12.783650	1	4.274850
12.800317	1	4.324180
12.816983	1	4.384720
12.833650	1	4.452230
12.850317	1	4.523260
12.866983	1	4.595360
12.883650	1	4.666650
12.900317	1	4.736510
12.916983	1	4.806250
12.933650	1	4.877230
12.950317	1	4.947840
12.966983	1	5.013460
12.983650	1	5.068870
13.000317	1	5.110020
13.016983	1	5.133820
13.033650	1	5.137910
13.050317	1	5.120960
13.066983	1	5.082490
13.083650	1	5.023150
13.100317	1	4.946730
13.116983	1	4.859600
13.133650	1	4.767400
13.150317	1	4.673550
13.166983	1	4.579220
13.183650	1	4.483410
13.200317	1	4.384450
13.216983	1	4.281950
13.233650	1	4.177080
13.250317	1	4.071530
13.266983	1	3.965580
13.283650	1	3.857920
13.300317	1	3.747710
13.316983	1	3.635350
13.333650	1	3.521460
13.350317	1	3.407090
13.366983	1	3.294700
13.383650	1	3.187390
13.400317	1	3.086680
13.416983	1	2.991520
13.433650	1	2.899790
13.450317	1	2.810150
13.466983	1	2.722380
13.483650	1	2.636220
13.500317	1	2.550130
13.516983	1	2.461300
13.533650	1	2.366890
13.550317	1	2.266010
13.566983	1	2.161410
13.583650	1	2.059210
13.600317	1	1.965680
13.616983	1	1.883720
13.633650	1	1.811430
13.650317	1	1.744170
13.666983	1	1.678910
13.683650	1	1.615830
13.700317	1	1.556060
13.716983	1	1.499670
13.733650	1	1.445170
13.750317	1	1.390700
13.766983	1	1.336460
13.783650	1	1.284610
13.800317	1	1.236830
13.816983	1	1.193700
13.833650	1	1.155660
13.850317	1	1.123040
13.866983	1	1.095340
13.883650	1	1.070780
13.900317	1	1.046010
13.916983	1	1.018030
13.933650	1	0.987380
13.950317	1	0.957270
13.966983	1	0.929930
13.983650	1	0.906050
14.000317	1	0.886110
14.016983	1	0.870000
14.033650	1	0.856730
14.050317	1	0.845710
14.066983	1	0.837060
14.083650	1	0.830560
14.100317	1	0.824210
14.116983	1	0.814950
14.133650	1	0.801620
14.150317	1	0.785950
14.166983	1	0.770240
14.183650	1	0.755990
14.200317	1	0.744120
14.216983	1	0.734710
14.233650	1	0.727000
14.250317	1	0.720020
14.266983	1	0.712500
14.283650	1	0.703600
14.300317	1	0.693900
14.316983	1	0.683970
14.333650	1	0.673840
14.350317	1	0.664330
14.366983	1	0.656810
14.383650	1	0.651110
14.400317	1	0.644750
14.416983	1	0.635210
14.433650	1	0.622510
14.450317	1	0.608500
14.466983	1	0.594670
14.483650	1	0.581770
14.500317	1	0.570110
14.516983	1	0.559110
14.533650	1	0.547650
14.550317	1	0.535140
14.566983	1	0.522320
14.583650	1	0.510840
14.600317	1	0.502520
14.616983	1	0.499200
14.633650	1	0.502070
14.650317	1	0.509940
14.666983	1	0.518820
14.683650	1	0.524370
14.700317	1	0.524410
14.716983	1	0.518980
14.733650	1	0.508990
14.750317	1	0.495360
14.766983	1	0.479650
14.783650	1	0.465400
14.800317	1	0.456520
14.816983	1	0.453760
14.833650	1	0.454230
14.850317	1	0.454510
14.866983	1	0.453110
14.883650	1	0.450590
14.900317	1	0.449080
14.916983	1	0.450870
14.933650	1	0.456150
14.950317	1	0.462810
14.966983	1	0.468920
14.983650	1	0.473660
15.000317	1	0.475780
15.016983	1	0.474270
15.033650	1	0.470520
15.050317	1	0.467220
15.066983	1	0.465250
15.083650	1	0.463640
15.100317	1	0.461710
15.116983	1	0.460030
15.133650	1	0.459220
15.150317	1	0.458190
15.166983	1	0.454780
15.183650	1	0.447900
15.200317	1	0.437750
15.216983	1	0.425430
15.233650	1	0.413240
15.250317	1	0.403530
15.266983	1	0.397240
15.283650	1	0.393870
15.300317	1	0.391770
15.316983	1	0.388710
15.333650	1	0.383180
15.350317	1	0.375120
15.366983	1	0.365700
15.383650	1	0.356220
15.400317	1	0.347140
15.416983	1	0.338520
15.433650	1	0.331040
15.450317	1	0.326080
15.466983	1	0.324630
15.483650	1	0.326230
15.500317	1	0.328460
15.516983	1	0.327830
15.533650	1	0.322340
15.550317	1	0.312740
15.566983	1	0.301610
15.583650	1	0.291770
15.600317	1	0.284690
15.616983	1	0.280190
15.633650	1	0.278200
15.650317	1	0.279590
15.666983	1	0.284160
15.683650	1	0.289460
15.700317	1	0.292200
15.716983	1	0.290820
15.733650	1	0.287140
15.750317	1	0.283820
15.766983	1	0.281130
15.783650	1	0.277890
15.800317	1	0.274410
15.816983	1	0.271910
15.833650	1	0.270420
15.850317	1	0.269130
15.866983	1	0.267310
15.883650	1	0.264280
15.900317	1	0.259970
15.916983	1	0.255750
15.933650	1	0.252590
15.950317	1	0.248690
15.966983	1	0.241360
15.983650	1	0.230660
16.000317	1	0.218960
16.016983	1	0.209090
16.033650	1	0.203990
16.050317	1	0.205610
16.066983	1	0.213160
16.083650	1	0.223090
16.100317	1	0.231680
16.116983	1	0.237820
16.133650	1	0.242360
16.150317	1	0.245690
16.166983	1	0.247320
16.183650	1	0.246760
16.200317	1	0.244090
16.216983	1	0.239650
16.233650	1	0.233750
16.250317	1	0.227020
16.266983	1	0.219860
16.283650	1	0.212320
16.300317	1	0.205520
16.316983	1	0.201800
16.333650	1	0.202210
16.350317	1	0.205150
16.366983	1	0.208400
16.383650	1	0.211000
16.400317	1	0.212700
16.416983	1	0.213890
16.433650	1	0.215920
16.450317	1	0.219400
16.466983	1	0.222960
16.483650	1	0.224370
16.500317	1	0.222660
16.516983	1	0.218980
16.533650	1	0.214820
16.550317	1	0.210090
16.566983	1	0.204100
16.583650	1	0.198040
16.600317	1	0.194540
16.616983	1	0.194500
16.633650	1	0.195770
16.650317	1	0.196390
16.666983	1	0.197340
16.683650	1	0.200490
16.700317	1	0.205330
16.716983	1	0.208990
16.733650	1	0.208730
16.750317	1	0.203790
16.766983	1	0.195040
16.783650	1	0.184920
16.800317	1	0.177080
16.816983	1	0.174060
16.833650	1	0.175270
16.850317	1	0.177620
16.866983	1	0.177810
16.883650	1	0.174820
16.900317	1	0.169540
16.916983	1	0.162390
16.933650	1	0.153860
16.950317	1	0.145580
16.966983	1	0.139330
16.983650	1	0.136440
17.000317	1	0.137610
17.016983	1	0.142010
17.033650	1	0.147130
17.050317	1	0.151040
17.066983	1	0.155030
17.083650	1	0.161240
17.100317	1	0.167900
17.116983	1	0.170230
17.133650	1	0.165940
17.150317	1	0.157560
17.166983	1	0.149820
17.183650	1	0.145540
17.200317	1	0.144130
17.216983	1	0.143370
17.233650	1	0.141640
17.250317	1	0.138970
17.266983	1	0.136350
17.283650	1	0.133880
17.300317	1	0.130740
17.316983	1	0.126750
17.333650	1	0.122190
17.350317	1	0.117300
17.366983	1	0.112920
17.383650	1	0.109330
17.400317	1	0.105640
17.416983	1	0.102320
17.433650	1	0.102610
17.450317	1	0.109370
17.466983	1	0.121390
17.483650	1	0.134080
17.500317	1	0.142760
17.516983	1	0.144950
17.533650	1	0.141540
17.550317	1	0.135820
17.566983	1	0.130670
17.583650	1	0.127260
17.600317	1	0.125510
17.616983	1	0.124270
17.633650	1	0.121990
17.650317	1	0.118260
17.666983	1	0.114260
17.683650	1	0.111450
17.700317	1	0.109940
17.716983	1	0.108610
17.733650	1	0.106850
17.750317	1	0.105100
17.766983	1	0.103710
17.783650	1	0.102780
17.800317	1	0.102990
17.816983	1	0.105120
17.833650	1	0.109070
17.850317	1	0.113320
17.866983	1	0.115530
17.883650	1	0.114130
17.900317	1	0.109110
17.916983	1	0.101850
17.933650	1	0.094580
17.950317	1	0.088790
17.966983	1	0.084260
17.983650	1	0.080080
18.000317	1	0.075780
18.016983	1	0.071470
18.033650	1	0.068070
18.050317	1	0.066750
18.066983	1	0.068060
18.083650	1	0.071930
18.100317	1	0.077540
18.116983	1	0.083020
18.133650	1	0.086740
18.150317	1	0.088190
18.166983	1	0.087120
18.183650	1	0.083370
18.200317	1	0.077650
18.216983	1	0.071840
18.233650	1	0.068460
18.250317	1	0.068760
18.266983	1	0.071410
18.283650	1	0.073850
18.300317	1	0.074240
18.316983	1	0.071920
18.333650	1	0.067180
18.350317	1	0.060930
18.366983	1	0.054460
18.383650	1	0.049740
18.400317	1	0.048310
18.416983	1	0.049210
18.433650	1	0.049190
18.450317	1	0.045830
18.466983	1	0.040310
18.483650	1	0.036300
18.500317	1	0.035870
18.516983	1	0.037820
18.533650	1	0.040000
18.550317	1	0.041490
18.566983	1	0.042370
18.583650	1	0.042700
18.600317	1	0.042370
18.616983	1	0.041650
18.633650	1	0.041080
18.650317	1	0.040250
18.666983	1	0.037900
18.683650	1	0.033340
18.700317	1	0.027640
18.716983	1	0.022980
18.733650	1	0.020030
18.750317	1	0.017770
18.766983	1	0.016370
18.783650	1	0.017290
18.800317	1	0.021120
18.816983	1	0.027170
18.833650	1	0.033740
18.850317	1	0.038950
18.866983	1	0.042200
18.883650	1	0.043870
18.900317	1	0.044240
18.916983	1	0.043710
18.933650	1	0.042890
18.950317	1	0.041990
18.966983	1	0.040850
18.983650	1	0.038820
19.000317	1	0.034300
19.016983	1	0.026320
19.033650	1	0.017410
19.050317	1	0.011820
19.066983	1	0.010630
19.083650	1	0.011310
19.100317	1	0.011160
19.116983	1	0.009480
19.133650	1	0.007250
19.150317	1	0.005530
19.166983	1	0.004570
19.183650	1	0.004690
19.200317	1	0.006480
19.216983	1	0.010280
19.233650	1	0.015740
19.250317	1	0.021290
19.266983	1	0.024680
19.283650	1	0.024590
19.300317	1	0.020950
19.316983	1	0.014770
19.333650	1	0.008590
19.350317	1	0.004290
19.366983	1	0.001170
19.383650	1	-0.001500
19.400317	1	-0.002800
19.416983	1	-0.002100
19.433650	1	-0.000900
19.450317	1	-0.001730
19.466983	1	-0.004940
19.483650	1	-0.008110
19.500317	1	-0.009620
19.516983	1	-0.009920
19.533650	1	-0.009220
19.550317	1	-0.006830
19.566983	1	-0.002780
19.583650	1	0.002020
19.600317	1	0.006380
19.616983	1	0.008710
19.633650	1	0.007780
19.650317	1	0.004050
19.666983	1	-0.000790
19.683650	1	-0.005750
19.700317	1	-0.010780
19.716983	1	-0.015440
19.733650	1	-0.018630
19.750317	1	-0.019690
19.766983	1	-0.018670
19.783650	1	-0.015970
19.800317	1	-0.011990
19.816983	1	-0.006430
19.833650	1	0.001360
19.850317	1	0.010440
19.866983	1	0.017770
19.883650	1	0.020470
19.900317	1	0.018430
19.916983	1	0.014660
19.933650	1	0.013270
19.950317	1	0.016480
19.966983	1	0.022840
19.983650	1	0.028760
20.000317	1	0.032000
