# Supplementary material for: Targeted protein degradation systems to enhance Wnt signaling
Source: eLife. 2024 Jun 7;13:RP93908. doi: 10.7554/eLife.93908 (PMC11161174; doi:10.7554/eLife.93908)
Supplement: Figure 1—figure supplement 1—source data 1. [file elife-93908-fig1-figsupp1-data1.zip › hASGR2-CRD-8M24-Fab_Chromatography.txt]

URL	chrom://thermoelectronn/ChromeleonLocal/Partha/20230112_ASGR1-2_8M24_8G8.seq/156.smp/UV_VIS_1.channel
Channel	UV_VIS_1

Injection Information:
Data Vault	ChromeleonLocal
Sequence	20230112_ASGR1-2_8M24_8G8
Name	8M24_HumanASGR2CBD
Number	9
Position	R:E8
Comment	
Processing Method	Reversed Phase HPLC Process
Instrument Method	TSK-G3000 SEC 0.3ml_min 20 min
Type	Unknown
Status	Finished
Inject Time	1/12/2023 7:50:09 PM -08:00
Volume (µl)	25.00
Dilution Factor	1.0000
Weight	1.0000

Raw Data Information:
Time Min. (min)	0.016833
Time Max. (min)	20.000167
Data Points	1200
Detector	UV
Generating Data System	Chromeleon 7.2.10.23925
Exporting Data System	Chromeleon 7.2.10.0
Operator	Instrument Controller
Signal Quantity	Absorbance
Signal Unit	mAU
Signal Min.	-0.078660
Signal Max.	375.810920
Channel	UV_VIS_1
Driver Name	Thermo.Vanquish.VWD.dll
Channel Type	Evaluation
Min. Step (s)	1
Max. Step (s)	1
Average Step (s)	1

Signal Parameter Information:
Signal Info	WVL:280 nm

Raw Data:
Time (min)	Step (s)	Value (mAU)
0.016833	n.a.	0.000000
0.033500	1	0.000240
0.050167	1	0.001640
0.066833	1	0.005470
0.083500	1	0.012500
0.100167	1	0.022520
0.116833	1	0.033850
0.133500	1	0.043950
0.150167	1	0.050720
0.166833	1	0.053040
0.183500	1	0.051080
0.200167	1	0.046730
0.216833	1	0.042560
0.233500	1	0.040410
0.250167	1	0.040220
0.266833	1	0.040280
0.283500	1	0.039420
0.300167	1	0.038120
0.316833	1	0.037260
0.333500	1	0.037120
0.350167	1	0.037490
0.366833	1	0.037890
0.383500	1	0.037500
0.400167	1	0.035040
0.416833	1	0.029970
0.433500	1	0.023800
0.450167	1	0.018840
0.466833	1	0.016490
0.483500	1	0.017230
0.500167	1	0.021140
0.516833	1	0.027220
0.533500	1	0.032910
0.550167	1	0.035560
0.566833	1	0.034500
0.583500	1	0.030940
0.600167	1	0.026110
0.616833	1	0.020500
0.633500	1	0.014980
0.650167	1	0.011940
0.666833	1	0.014050
0.683500	1	0.020650
0.700167	1	0.027950
0.716833	1	0.033060
0.733500	1	0.035450
0.750167	1	0.035720
0.766833	1	0.034490
0.783500	1	0.031610
0.800167	1	0.027260
0.816833	1	0.023980
0.833500	1	0.025730
0.850167	1	0.034550
0.866833	1	0.047930
0.883500	1	0.060910
0.900167	1	0.070270
0.916833	1	0.074730
0.933500	1	0.073050
0.950167	1	0.065090
0.966833	1	0.053010
0.983500	1	0.040060
1.000167	1	0.028750
1.016833	1	0.020580
1.033500	1	0.015570
1.050167	1	0.012420
1.066833	1	0.010500
1.083500	1	0.011110
1.100167	1	0.016120
1.116833	1	0.025480
1.133500	1	0.036330
1.150167	1	0.044380
1.166833	1	0.046190
1.183500	1	0.040990
1.200167	1	0.031630
1.216833	1	0.023180
1.233500	1	0.019480
1.250167	1	0.021390
1.266833	1	0.027810
1.283500	1	0.035810
1.300167	1	0.041120
1.316833	1	0.041120
1.333500	1	0.036490
1.350167	1	0.029960
1.366833	1	0.024490
1.383500	1	0.021300
1.400167	1	0.019320
1.416833	1	0.016960
1.433500	1	0.013960
1.450167	1	0.011690
1.466833	1	0.012090
1.483500	1	0.015620
1.500167	1	0.020670
1.516833	1	0.024590
1.533500	1	0.025270
1.550167	1	0.022470
1.566833	1	0.017850
1.583500	1	0.013750
1.600167	1	0.012420
1.616833	1	0.015480
1.633500	1	0.022920
1.650167	1	0.032430
1.666833	1	0.040370
1.683500	1	0.043320
1.700167	1	0.039170
1.716833	1	0.028690
1.733500	1	0.015920
1.750167	1	0.005610
1.766833	1	0.000520
1.783500	1	0.001630
1.800167	1	0.008160
1.816833	1	0.016270
1.833500	1	0.021060
1.850167	1	0.020380
1.866833	1	0.015050
1.883500	1	0.007320
1.900167	1	-0.000110
1.916833	1	-0.005100
1.933500	1	-0.006670
1.950167	1	-0.005860
1.966833	1	-0.004610
1.983500	1	-0.002940
2.000167	1	0.000890
2.016833	1	0.007170
2.033500	1	0.013450
2.050167	1	0.016640
2.066833	1	0.015490
2.083500	1	0.010650
2.100167	1	0.003860
2.116833	1	-0.002460
2.133500	1	-0.006040
2.150167	1	-0.005540
2.166833	1	-0.000810
2.183500	1	0.006990
2.200167	1	0.015260
2.216833	1	0.021250
2.233500	1	0.024690
2.250167	1	0.026680
2.266833	1	0.026650
2.283500	1	0.023850
2.300167	1	0.019840
2.316833	1	0.015840
2.333500	1	0.010810
2.350167	1	0.003770
2.366833	1	-0.004450
2.383500	1	-0.012440
2.400167	1	-0.019620
2.416833	1	-0.025720
2.433500	1	-0.029610
2.450167	1	-0.029920
2.466833	1	-0.026670
2.483500	1	-0.021410
2.500167	1	-0.015290
2.516833	1	-0.008750
2.533500	1	-0.003160
2.550167	1	-0.000810
2.566833	1	-0.002320
2.583500	1	-0.005300
2.600167	1	-0.006030
2.616833	1	-0.003220
2.633500	1	0.000910
2.650167	1	0.003340
2.666833	1	0.002560
2.683500	1	-0.001750
2.700167	1	-0.008690
2.716833	1	-0.015670
2.733500	1	-0.019720
2.750167	1	-0.019080
2.766833	1	-0.013270
2.783500	1	-0.003660
2.800167	1	0.005870
2.816833	1	0.011600
2.833500	1	0.013080
2.850167	1	0.011710
2.866833	1	0.007890
2.883500	1	0.001770
2.900167	1	-0.005440
2.916833	1	-0.012130
2.933500	1	-0.017140
2.950167	1	-0.020190
2.966833	1	-0.022000
2.983500	1	-0.023350
3.000167	1	-0.024320
3.016833	1	-0.024230
3.033500	1	-0.022740
3.050167	1	-0.020960
3.066833	1	-0.020970
3.083500	1	-0.023860
3.100167	1	-0.028110
3.116833	1	-0.030260
3.133500	1	-0.028230
3.150167	1	-0.023510
3.166833	1	-0.019090
3.183500	1	-0.016180
3.200167	1	-0.013900
3.216833	1	-0.012160
3.233500	1	-0.012630
3.250167	1	-0.016570
3.266833	1	-0.022940
3.283500	1	-0.028870
3.300167	1	-0.031610
3.316833	1	-0.030490
3.333500	1	-0.026780
3.350167	1	-0.021930
3.366833	1	-0.016940
3.383500	1	-0.012970
3.400167	1	-0.010620
3.416833	1	-0.009050
3.433500	1	-0.007270
3.450167	1	-0.005520
3.466833	1	-0.004120
3.483500	1	-0.003280
3.500167	1	-0.004150
3.516833	1	-0.007630
3.533500	1	-0.012570
3.550167	1	-0.016990
3.566833	1	-0.019780
3.583500	1	-0.020880
3.600167	1	-0.021090
3.616833	1	-0.021340
3.633500	1	-0.021720
3.650167	1	-0.021420
3.666833	1	-0.019860
3.683500	1	-0.017390
3.700167	1	-0.014160
3.716833	1	-0.009940
3.733500	1	-0.005510
3.750167	1	-0.002660
3.766833	1	-0.002500
3.783500	1	-0.005000
3.800167	1	-0.009950
3.816833	1	-0.016750
3.833500	1	-0.024820
3.850167	1	-0.034580
3.866833	1	-0.045760
3.883500	1	-0.055810
3.900167	1	-0.061550
3.916833	1	-0.061700
3.933500	1	-0.057540
3.950167	1	-0.051820
3.966833	1	-0.046960
3.983500	1	-0.043700
4.000167	1	-0.040870
4.016833	1	-0.036590
4.033500	1	-0.030380
4.050167	1	-0.024180
4.066833	1	-0.020580
4.083500	1	-0.021350
4.100167	1	-0.027810
4.116833	1	-0.039250
4.133500	1	-0.050610
4.150167	1	-0.055160
4.166833	1	-0.050620
4.183500	1	-0.041290
4.200167	1	-0.033640
4.216833	1	-0.031090
4.233500	1	-0.033010
4.250167	1	-0.036960
4.266833	1	-0.040980
4.283500	1	-0.044440
4.300167	1	-0.047750
4.316833	1	-0.051260
4.333500	1	-0.054630
4.350167	1	-0.057180
4.366833	1	-0.058330
4.383500	1	-0.058140
4.400167	1	-0.056870
4.416833	1	-0.054130
4.433500	1	-0.049700
4.450167	1	-0.044600
4.466833	1	-0.039750
4.483500	1	-0.035130
4.500167	1	-0.031020
4.516833	1	-0.028690
4.533500	1	-0.029090
4.550167	1	-0.031570
4.566833	1	-0.034400
4.583500	1	-0.036960
4.600167	1	-0.040340
4.616833	1	-0.045010
4.633500	1	-0.049290
4.650167	1	-0.051210
4.666833	1	-0.049630
4.683500	1	-0.043710
4.700167	1	-0.034300
4.716833	1	-0.024990
4.733500	1	-0.020290
4.750167	1	-0.022100
4.766833	1	-0.027600
4.783500	1	-0.032110
4.800167	1	-0.034040
4.816833	1	-0.035240
4.833500	1	-0.038070
4.850167	1	-0.043010
4.866833	1	-0.048110
4.883500	1	-0.051030
4.900167	1	-0.050710
4.916833	1	-0.046980
4.933500	1	-0.041020
4.950167	1	-0.034790
4.966833	1	-0.028980
4.983500	1	-0.023720
5.000167	1	-0.020520
5.016833	1	-0.020760
5.033500	1	-0.023930
5.050167	1	-0.029100
5.066833	1	-0.036140
5.083500	1	-0.044920
5.100167	1	-0.054570
5.116833	1	-0.063730
5.133500	1	-0.070760
5.150167	1	-0.073510
5.166833	1	-0.070600
5.183500	1	-0.063180
5.200167	1	-0.053450
5.216833	1	-0.043050
5.233500	1	-0.033890
5.250167	1	-0.028000
5.266833	1	-0.026160
5.283500	1	-0.027120
5.300167	1	-0.027720
5.316833	1	-0.025800
5.333500	1	-0.022650
5.350167	1	-0.021390
5.366833	1	-0.023850
5.383500	1	-0.029650
5.400167	1	-0.036090
5.416833	1	-0.039440
5.433500	1	-0.037600
5.450167	1	-0.030950
5.466833	1	-0.021200
5.483500	1	-0.010790
5.500167	1	-0.002670
5.516833	1	0.000440
5.533500	1	-0.001920
5.550167	1	-0.007180
5.566833	1	-0.012080
5.583500	1	-0.014680
5.600167	1	-0.014650
5.616833	1	-0.013130
5.633500	1	-0.011520
5.650167	1	-0.010370
5.666833	1	-0.009570
5.683500	1	-0.009030
5.700167	1	-0.008820
5.716833	1	-0.009480
5.733500	1	-0.012410
5.750167	1	-0.018590
5.766833	1	-0.026470
5.783500	1	-0.032150
5.800167	1	-0.033030
5.816833	1	-0.031280
5.833500	1	-0.031630
5.850167	1	-0.036690
5.866833	1	-0.045460
5.883500	1	-0.055070
5.900167	1	-0.062790
5.916833	1	-0.066440
5.933500	1	-0.064710
5.950167	1	-0.058720
5.966833	1	-0.051730
5.983500	1	-0.046100
6.000167	1	-0.041920
6.016833	1	-0.038070
6.033500	1	-0.034010
6.050167	1	-0.031120
6.066833	1	-0.031180
6.083500	1	-0.033820
6.100167	1	-0.036630
6.116833	1	-0.037090
6.133500	1	-0.034270
6.150167	1	-0.029740
6.166833	1	-0.026180
6.183500	1	-0.026080
6.200167	1	-0.031700
6.216833	1	-0.043310
6.233500	1	-0.057530
6.250167	1	-0.069950
6.266833	1	-0.077640
6.283500	1	-0.078660
6.300167	1	-0.072310
6.316833	1	-0.060630
6.333500	1	-0.048820
6.350167	1	-0.042780
6.366833	1	-0.044860
6.383500	1	-0.053270
6.400167	1	-0.064140
6.416833	1	-0.072240
6.433500	1	-0.073190
6.450167	1	-0.067030
6.466833	1	-0.058450
6.483500	1	-0.053180
6.500167	1	-0.053620
6.516833	1	-0.058220
6.533500	1	-0.063930
6.550167	1	-0.067530
6.566833	1	-0.066190
6.583500	1	-0.059140
6.600167	1	-0.048370
6.616833	1	-0.036820
6.633500	1	-0.027180
6.650167	1	-0.022370
6.666833	1	-0.024610
6.683500	1	-0.033710
6.700167	1	-0.046840
6.716833	1	-0.059460
6.733500	1	-0.067410
6.750167	1	-0.069390
6.766833	1	-0.066690
6.783500	1	-0.060910
6.800167	1	-0.053420
6.816833	1	-0.045490
6.833500	1	-0.037760
6.850167	1	-0.030950
6.866833	1	-0.027360
6.883500	1	-0.030040
6.900167	1	-0.039310
6.916833	1	-0.051550
6.933500	1	-0.062360
6.950167	1	-0.069080
6.966833	1	-0.071250
6.983500	1	-0.070820
7.000167	1	-0.070290
7.016833	1	-0.069310
7.033500	1	-0.065750
7.050167	1	-0.059520
7.066833	1	-0.052550
7.083500	1	-0.046630
7.100167	1	-0.043440
7.116833	1	-0.044010
7.133500	1	-0.047130
7.150167	1	-0.050150
7.166833	1	-0.051550
7.183500	1	-0.051730
7.200167	1	-0.051550
7.216833	1	-0.050940
7.233500	1	-0.049760
7.250167	1	-0.048970
7.266833	1	-0.049610
7.283500	1	-0.051650
7.300167	1	-0.054150
7.316833	1	-0.055510
7.333500	1	-0.054870
7.350167	1	-0.053750
7.366833	1	-0.054780
7.383500	1	-0.058090
7.400167	1	-0.060580
7.416833	1	-0.059690
7.433500	1	-0.056200
7.450167	1	-0.052300
7.466833	1	-0.048810
7.483500	1	-0.046310
7.500167	1	-0.046380
7.516833	1	-0.049660
7.533500	1	-0.055230
7.550167	1	-0.061860
7.566833	1	-0.067860
7.583500	1	-0.070860
7.600167	1	-0.069410
7.616833	1	-0.064310
7.633500	1	-0.058000
7.650167	1	-0.052880
7.666833	1	-0.049840
7.683500	1	-0.048670
7.700167	1	-0.049350
7.716833	1	-0.051560
7.733500	1	-0.053730
7.750167	1	-0.054360
7.766833	1	-0.053340
7.783500	1	-0.051050
7.800167	1	-0.047530
7.816833	1	-0.043540
7.833500	1	-0.040670
7.850167	1	-0.039700
7.866833	1	-0.040280
7.883500	1	-0.041520
7.900167	1	-0.042350
7.916833	1	-0.042400
7.933500	1	-0.042210
7.950167	1	-0.041950
7.966833	1	-0.041240
7.983500	1	-0.040790
8.000167	1	-0.042950
8.016833	1	-0.049700
8.033500	1	-0.060430
8.050167	1	-0.071600
8.066833	1	-0.078220
8.083500	1	-0.076550
8.100167	1	-0.067470
8.116833	1	-0.056480
8.133500	1	-0.048780
8.150167	1	-0.045110
8.166833	1	-0.043040
8.183500	1	-0.041350
8.200167	1	-0.041090
8.216833	1	-0.042190
8.233500	1	-0.041610
8.250167	1	-0.036660
8.266833	1	-0.028360
8.283500	1	-0.019640
8.300167	1	-0.012200
8.316833	1	-0.006620
8.333500	1	-0.003160
8.350167	1	-0.001380
8.366833	1	-0.000170
8.383500	1	0.001540
8.400167	1	0.004180
8.416833	1	0.007960
8.433500	1	0.013810
8.450167	1	0.022060
8.466833	1	0.031290
8.483500	1	0.039860
8.500167	1	0.047230
8.516833	1	0.053220
8.533500	1	0.057800
8.550167	1	0.062250
8.566833	1	0.068700
8.583500	1	0.077820
8.600167	1	0.088000
8.616833	1	0.097250
8.633500	1	0.105460
8.650167	1	0.114330
8.666833	1	0.125020
8.683500	1	0.136560
8.700167	1	0.146890
8.716833	1	0.154740
8.733500	1	0.159970
8.750167	1	0.162250
8.766833	1	0.161300
8.783500	1	0.158500
8.800167	1	0.155540
8.816833	1	0.152780
8.833500	1	0.151090
8.850167	1	0.152360
8.866833	1	0.156930
8.883500	1	0.163240
8.900167	1	0.170500
8.916833	1	0.179380
8.933500	1	0.190660
8.950167	1	0.204490
8.966833	1	0.220140
8.983500	1	0.236900
9.000167	1	0.255960
9.016833	1	0.278980
9.033500	1	0.305150
9.050167	1	0.332720
9.066833	1	0.361470
9.083500	1	0.392010
9.100167	1	0.424200
9.116833	1	0.456930
9.133500	1	0.489030
9.150167	1	0.520160
9.166833	1	0.550050
9.183500	1	0.577970
9.200167	1	0.604000
9.216833	1	0.629620
9.233500	1	0.655900
9.250167	1	0.682390
9.266833	1	0.708330
9.283500	1	0.733570
9.300167	1	0.757900
9.316833	1	0.781040
9.333500	1	0.803160
9.350167	1	0.824400
9.366833	1	0.843450
9.383500	1	0.857840
9.400167	1	0.867000
9.416833	1	0.874240
9.433500	1	0.884270
9.450167	1	0.898870
9.466833	1	0.916360
9.483500	1	0.934730
9.500167	1	0.954880
9.516833	1	0.980900
9.533500	1	1.018720
9.550167	1	1.074900
9.566833	1	1.155610
9.583500	1	1.267340
9.600167	1	1.418040
9.616833	1	1.616840
9.633500	1	1.873610
9.650167	1	2.199150
9.666833	1	2.606110
9.683500	1	3.110500
9.700167	1	3.732410
9.716833	1	4.496500
9.733500	1	5.433030
9.750167	1	6.576850
9.766833	1	7.964240
9.783500	1	9.632550
9.800167	1	11.622700
9.816833	1	13.979890
9.833500	1	16.750340
9.850167	1	19.976420
9.866833	1	23.692140
9.883500	1	27.920470
9.900167	1	32.672070
9.916833	1	37.944950
9.933500	1	43.726260
9.950167	1	49.998510
9.966833	1	56.750540
9.983500	1	63.992560
10.000167	1	71.774850
10.016833	1	80.207410
10.033500	1	89.471260
10.050167	1	99.812070
10.066833	1	111.517350
10.083500	1	124.881090
10.100167	1	140.156160
10.116833	1	157.499260
10.133500	1	176.919580
10.150167	1	198.242440
10.166833	1	221.094440
10.183500	1	244.911850
10.200167	1	268.969390
10.216833	1	292.426820
10.233500	1	314.391670
10.250167	1	333.991420
10.266833	1	350.445410
10.283500	1	363.132180
10.300167	1	371.643780
10.316833	1	375.810920
10.333500	1	375.694780
10.350167	1	371.557500
10.366833	1	363.821640
10.383500	1	353.026930
10.400167	1	339.788640
10.416833	1	324.753360
10.433500	1	308.553310
10.450167	1	291.767700
10.466833	1	274.895320
10.483500	1	258.339580
10.500167	1	242.405710
10.516833	1	227.305300
10.533500	1	213.164210
10.550167	1	200.034060
10.566833	1	187.906530
10.583500	1	176.730740
10.600167	1	166.432760
10.616833	1	156.929360
10.633500	1	148.133810
10.650167	1	139.962240
10.666833	1	132.340360
10.683500	1	125.205420
10.700167	1	118.505990
10.716833	1	112.202600
10.733500	1	106.266250
10.750167	1	100.674570
10.766833	1	95.408470
10.783500	1	90.450370
10.800167	1	85.783270
10.816833	1	81.389160
10.833500	1	77.247830
10.850167	1	73.338330
10.866833	1	69.641840
10.883500	1	66.143600
10.900167	1	62.831400
10.916833	1	59.691380
10.933500	1	56.707250
10.950167	1	53.865270
10.966833	1	51.156520
10.983500	1	48.573960
11.000167	1	46.110270
11.016833	1	43.757960
11.033500	1	41.510080
11.050167	1	39.361310
11.066833	1	37.307920
11.083500	1	35.345470
11.100167	1	33.467740
11.116833	1	31.669170
11.133500	1	29.946330
11.150167	1	28.296620
11.166833	1	26.718530
11.183500	1	25.213140
11.200167	1	23.783070
11.216833	1	22.429340
11.233500	1	21.149390
11.250167	1	19.938010
11.266833	1	18.789120
11.283500	1	17.696670
11.300167	1	16.656280
11.316833	1	15.667140
11.333500	1	14.731440
11.350167	1	13.852130
11.366833	1	13.030320
11.383500	1	12.264190
11.400167	1	11.550000
11.416833	1	10.882890
11.433500	1	10.257240
11.450167	1	9.669070
11.466833	1	9.116340
11.483500	1	8.596540
11.500167	1	8.107680
11.516833	1	7.650160
11.533500	1	7.225290
11.550167	1	6.833310
11.566833	1	6.473420
11.583500	1	6.143870
11.600167	1	5.841030
11.616833	1	5.560150
11.633500	1	5.298340
11.650167	1	5.055460
11.666833	1	4.832050
11.683500	1	4.626950
11.700167	1	4.436390
11.716833	1	4.255670
11.733500	1	4.082010
11.750167	1	3.915670
11.766833	1	3.759530
11.783500	1	3.617350
11.800167	1	3.491180
11.816833	1	3.380200
11.833500	1	3.281200
11.850167	1	3.190260
11.866833	1	3.105140
11.883500	1	3.026200
11.900167	1	2.955020
11.916833	1	2.891500
11.933500	1	2.832940
11.950167	1	2.777480
11.966833	1	2.726850
11.983500	1	2.684560
12.000167	1	2.652740
12.016833	1	2.631130
12.033500	1	2.618540
12.050167	1	2.614750
12.066833	1	2.619160
12.083500	1	2.628410
12.100167	1	2.638350
12.116833	1	2.648030
12.133500	1	2.658840
12.150167	1	2.671020
12.166833	1	2.683970
12.183500	1	2.698840
12.200167	1	2.718330
12.216833	1	2.744390
12.233500	1	2.777480
12.250167	1	2.818060
12.266833	1	2.867350
12.283500	1	2.927320
12.300167	1	3.001140
12.316833	1	3.093580
12.333500	1	3.208870
12.350167	1	3.346810
12.366833	1	3.501650
12.383500	1	3.665320
12.400167	1	3.831510
12.416833	1	3.996560
12.433500	1	4.157830
12.450167	1	4.312830
12.466833	1	4.459960
12.483500	1	4.598560
12.500167	1	4.728020
12.516833	1	4.847700
12.533500	1	4.956380
12.550167	1	5.051030
12.566833	1	5.128270
12.583500	1	5.187580
12.600167	1	5.232330
12.616833	1	5.268180
12.633500	1	5.300240
12.650167	1	5.331120
12.666833	1	5.361410
12.683500	1	5.391290
12.700167	1	5.421240
12.716833	1	5.452960
12.733500	1	5.490030
12.750167	1	5.535880
12.766833	1	5.590980
12.783500	1	5.652680
12.800167	1	5.717410
12.816833	1	5.783140
12.833500	1	5.851030
12.850167	1	5.923320
12.866833	1	5.999260
12.883500	1	6.075140
12.900167	1	6.147590
12.916833	1	6.215160
12.933500	1	6.276940
12.950167	1	6.330910
12.966833	1	6.374660
12.983500	1	6.407680
13.000167	1	6.430340
13.016833	1	6.440720
13.033500	1	6.435230
13.050167	1	6.412450
13.066833	1	6.375110
13.083500	1	6.328830
13.100167	1	6.278410
13.116833	1	6.224610
13.133500	1	6.165920
13.150167	1	6.102670
13.166833	1	6.037010
13.183500	1	5.968730
13.200167	1	5.894210
13.216833	1	5.810920
13.233500	1	5.719670
13.250167	1	5.621010
13.266833	1	5.512350
13.283500	1	5.389860
13.300167	1	5.252150
13.316833	1	5.101400
13.333500	1	4.942760
13.350167	1	4.782570
13.366833	1	4.625840
13.383500	1	4.475950
13.400167	1	4.335500
13.416833	1	4.205640
13.433500	1	4.084570
13.450167	1	3.967920
13.466833	1	3.851350
13.483500	1	3.732370
13.500167	1	3.610860
13.516833	1	3.488710
13.533500	1	3.367830
13.550167	1	3.248780
13.566833	1	3.131170
13.583500	1	3.013820
13.600167	1	2.895300
13.616833	1	2.775540
13.633500	1	2.657450
13.650167	1	2.545630
13.666833	1	2.442690
13.683500	1	2.347860
13.700167	1	2.258800
13.716833	1	2.173460
13.733500	1	2.090800
13.750167	1	2.010320
13.766833	1	1.931630
13.783500	1	1.854780
13.800167	1	1.780840
13.816833	1	1.710840
13.833500	1	1.644910
13.850167	1	1.582940
13.866833	1	1.525550
13.883500	1	1.474120
13.900167	1	1.429060
13.916833	1	1.388290
13.933500	1	1.349280
13.950167	1	1.311790
13.966833	1	1.277200
13.983500	1	1.246160
14.000167	1	1.217910
14.016833	1	1.190540
14.033500	1	1.162340
14.050167	1	1.133410
14.066833	1	1.105260
14.083500	1	1.078970
14.100167	1	1.055380
14.116833	1	1.035940
14.133500	1	1.021370
14.150167	1	1.010200
14.166833	1	1.000030
14.183500	1	0.989290
14.200167	1	0.976670
14.216833	1	0.961320
14.233500	1	0.944920
14.250167	1	0.931280
14.266833	1	0.922330
14.283500	1	0.915900
14.300167	1	0.908330
14.316833	1	0.897670
14.333500	1	0.884210
14.350167	1	0.869550
14.366833	1	0.855650
14.383500	1	0.843820
14.400167	1	0.833930
14.416833	1	0.824580
14.433500	1	0.814980
14.450167	1	0.805770
14.466833	1	0.797680
14.483500	1	0.790570
14.500167	1	0.783940
14.516833	1	0.777580
14.533500	1	0.771400
14.550167	1	0.765510
14.566833	1	0.760300
14.583500	1	0.755360
14.600167	1	0.749350
14.616833	1	0.741510
14.633500	1	0.732530
14.650167	1	0.723930
14.666833	1	0.716560
14.683500	1	0.709680
14.700167	1	0.702150
14.716833	1	0.694070
14.733500	1	0.686550
14.750167	1	0.679950
14.766833	1	0.673180
14.783500	1	0.665180
14.800167	1	0.656100
14.816833	1	0.646870
14.833500	1	0.639510
14.850167	1	0.636020
14.866833	1	0.635540
14.883500	1	0.635000
14.900167	1	0.632940
14.916833	1	0.630840
14.933500	1	0.631720
14.950167	1	0.637070
14.966833	1	0.644600
14.983500	1	0.649620
15.000167	1	0.648440
15.016833	1	0.640950
15.033500	1	0.629930
15.050167	1	0.618380
15.066833	1	0.608590
15.083500	1	0.602760
15.100167	1	0.601830
15.116833	1	0.603840
15.133500	1	0.605020
15.150167	1	0.601810
15.166833	1	0.592660
15.183500	1	0.579270
15.200167	1	0.565940
15.216833	1	0.556170
15.233500	1	0.550510
15.250167	1	0.547620
15.266833	1	0.545780
15.283500	1	0.543580
15.300167	1	0.540280
15.316833	1	0.535180
15.333500	1	0.527780
15.350167	1	0.519310
15.366833	1	0.511900
15.383500	1	0.505940
15.400167	1	0.500090
15.416833	1	0.493540
15.433500	1	0.486970
15.450167	1	0.481530
15.466833	1	0.478370
15.483500	1	0.478540
15.500167	1	0.482240
15.516833	1	0.487740
15.533500	1	0.491870
15.550167	1	0.492280
15.566833	1	0.488660
15.583500	1	0.482930
15.600167	1	0.478570
15.616833	1	0.477940
15.633500	1	0.479990
15.650167	1	0.481820
15.666833	1	0.481610
15.683500	1	0.479680
15.700167	1	0.477580
15.716833	1	0.476660
15.733500	1	0.477200
15.750167	1	0.478880
15.766833	1	0.481410
15.783500	1	0.483710
15.800167	1	0.483700
15.816833	1	0.480410
15.833500	1	0.475260
15.850167	1	0.470330
15.866833	1	0.466800
15.883500	1	0.464870
15.900167	1	0.463810
15.916833	1	0.462420
15.933500	1	0.460090
15.950167	1	0.456430
15.966833	1	0.450410
15.983500	1	0.441820
16.000167	1	0.432980
16.016833	1	0.427510
16.033500	1	0.426750
16.050167	1	0.428150
16.066833	1	0.428760
16.083500	1	0.428990
16.100167	1	0.430620
16.116833	1	0.432490
16.133500	1	0.430860
16.150167	1	0.423770
16.166833	1	0.413760
16.183500	1	0.405660
16.200167	1	0.402400
16.216833	1	0.404050
16.233500	1	0.409930
16.250167	1	0.419060
16.266833	1	0.428630
16.283500	1	0.434150
16.300167	1	0.432560
16.316833	1	0.424800
16.333500	1	0.415010
16.350167	1	0.407320
16.366833	1	0.403100
16.383500	1	0.401490
16.400167	1	0.402220
16.416833	1	0.405560
16.433500	1	0.410290
16.450167	1	0.413950
16.466833	1	0.415040
16.483500	1	0.414060
16.500167	1	0.412530
16.516833	1	0.411850
16.533500	1	0.412390
16.550167	1	0.412800
16.566833	1	0.411030
16.583500	1	0.406610
16.600167	1	0.401220
16.616833	1	0.396960
16.633500	1	0.394800
16.650167	1	0.394440
16.666833	1	0.394520
16.683500	1	0.393560
16.700167	1	0.390830
16.716833	1	0.386550
16.733500	1	0.382100
16.750167	1	0.379380
16.766833	1	0.378730
16.783500	1	0.378640
16.800167	1	0.376970
16.816833	1	0.371340
16.833500	1	0.360830
16.850167	1	0.348020
16.866833	1	0.337180
16.883500	1	0.331470
16.900167	1	0.331990
16.916833	1	0.337560
16.933500	1	0.344610
16.950167	1	0.348750
16.966833	1	0.346700
16.983500	1	0.337290
17.000167	1	0.322680
17.016833	1	0.308090
17.033500	1	0.298140
17.050167	1	0.293610
17.066833	1	0.292710
17.083500	1	0.294010
17.100167	1	0.296740
17.116833	1	0.300210
17.133500	1	0.303320
17.150167	1	0.304170
17.166833	1	0.301390
17.183500	1	0.296220
17.200167	1	0.291360
17.216833	1	0.287950
17.233500	1	0.285660
17.250167	1	0.284890
17.266833	1	0.286370
17.283500	1	0.288940
17.300167	1	0.290090
17.316833	1	0.288790
17.333500	1	0.286920
17.350167	1	0.287240
17.366833	1	0.290410
17.383500	1	0.294110
17.400167	1	0.295010
17.416833	1	0.291000
17.433500	1	0.282360
17.450167	1	0.272100
17.466833	1	0.264960
17.483500	1	0.264240
17.500167	1	0.269510
17.516833	1	0.277820
17.533500	1	0.285760
17.550167	1	0.290570
17.566833	1	0.291950
17.583500	1	0.292460
17.600167	1	0.294570
17.616833	1	0.297530
17.633500	1	0.297880
17.650167	1	0.292580
17.666833	1	0.281410
17.683500	1	0.267590
17.700167	1	0.255430
17.716833	1	0.247570
17.733500	1	0.244390
17.750167	1	0.244690
17.766833	1	0.247140
17.783500	1	0.251210
17.800167	1	0.256240
17.816833	1	0.260880
17.833500	1	0.264060
17.850167	1	0.265870
17.866833	1	0.266570
17.883500	1	0.265510
17.900167	1	0.262010
17.916833	1	0.257020
17.933500	1	0.253280
17.950167	1	0.253280
17.966833	1	0.257210
17.983500	1	0.263040
18.000167	1	0.268170
18.016833	1	0.270770
18.033500	1	0.270200
18.050167	1	0.266130
18.066833	1	0.258200
18.083500	1	0.247790
18.100167	1	0.238680
18.116833	1	0.233410
18.133500	1	0.229850
18.150167	1	0.224220
18.166833	1	0.217080
18.183500	1	0.212940
18.200167	1	0.213970
18.216833	1	0.217630
18.233500	1	0.219510
18.250167	1	0.216100
18.266833	1	0.205980
18.283500	1	0.191120
18.300167	1	0.176520
18.316833	1	0.167240
18.333500	1	0.165020
18.350167	1	0.167530
18.366833	1	0.171270
18.383500	1	0.174220
18.400167	1	0.176370
18.416833	1	0.179070
18.433500	1	0.183600
18.450167	1	0.189280
18.466833	1	0.193800
18.483500	1	0.195540
18.500167	1	0.194440
18.516833	1	0.191180
18.533500	1	0.186630
18.550167	1	0.182440
18.566833	1	0.181280
18.583500	1	0.184320
18.600167	1	0.188390
18.616833	1	0.188450
18.633500	1	0.183110
18.650167	1	0.175740
18.666833	1	0.170960
18.683500	1	0.171130
18.700167	1	0.175580
18.716833	1	0.181900
18.733500	1	0.187890
18.750167	1	0.191980
18.766833	1	0.192230
18.783500	1	0.187190
18.800167	1	0.178480
18.816833	1	0.170180
18.833500	1	0.164510
18.850167	1	0.159980
18.866833	1	0.153990
18.883500	1	0.145930
18.900167	1	0.137850
18.916833	1	0.133130
18.933500	1	0.133750
18.950167	1	0.138590
18.966833	1	0.144780
18.983500	1	0.150400
19.000167	1	0.155650
19.016833	1	0.160740
19.033500	1	0.163460
19.050167	1	0.161110
19.066833	1	0.154440
19.083500	1	0.147760
19.100167	1	0.145710
19.116833	1	0.149920
19.133500	1	0.157720
19.150167	1	0.164250
19.166833	1	0.166950
19.183500	1	0.166710
19.200167	1	0.164810
19.216833	1	0.161980
19.233500	1	0.159920
19.250167	1	0.160120
19.266833	1	0.161750
19.283500	1	0.163070
19.300167	1	0.163820
19.316833	1	0.164760
19.333500	1	0.166370
19.350167	1	0.168560
19.366833	1	0.170190
19.383500	1	0.169270
19.400167	1	0.164870
19.416833	1	0.157710
19.433500	1	0.148690
19.450167	1	0.138520
19.466833	1	0.128790
19.483500	1	0.121750
19.500167	1	0.118650
19.516833	1	0.118760
19.533500	1	0.119910
19.550167	1	0.120340
19.566833	1	0.119960
19.583500	1	0.118970
19.600167	1	0.116820
19.616833	1	0.114000
19.633500	1	0.112940
19.650167	1	0.115500
19.666833	1	0.121130
19.683500	1	0.127680
19.700167	1	0.132820
19.716833	1	0.135150
19.733500	1	0.134890
19.750167	1	0.133370
19.766833	1	0.131780
19.783500	1	0.130660
19.800167	1	0.128950
19.816833	1	0.123450
19.833500	1	0.112730
19.850167	1	0.100950
19.866833	1	0.094170
19.883500	1	0.094840
19.900167	1	0.101390
19.916833	1	0.110380
19.933500	1	0.117940
19.950167	1	0.120930
19.966833	1	0.118890
19.983500	1	0.115320
20.000167	1	0.115000
