# Supplementary material for: Targeted protein degradation systems to enhance Wnt signaling
Source: eLife. 2024 Jun 7;13:RP93908. doi: 10.7554/eLife.93908 (PMC11161174; doi:10.7554/eLife.93908)
Supplement: Figure 1—figure supplement 1—source data 1. [file elife-93908-fig1-figsupp1-data1.zip › mASGR1-CRD_Chromatography.txt]

URL	chrom://thermoelectronn/ChromeleonLocal/Partha/20230112_ASGR1-2_8M24_8G8.seq/816.smp/UV_VIS_1.channel
Channel	UV_VIS_1

Injection Information:
Data Vault	ChromeleonLocal
Sequence	20230112_ASGR1-2_8M24_8G8
Name	MouseASGR1CBD
Number	4
Position	R:E3
Comment	
Processing Method	Reversed Phase HPLC Process
Instrument Method	TSK-G3000 SEC 0.3ml_min 20 min
Type	Unknown
Status	Finished
Inject Time	1/12/2023 5:59:42 PM -08:00
Volume (µl)	25.00
Dilution Factor	1.0000
Weight	1.0000

Raw Data Information:
Time Min. (min)	0.016650
Time Max. (min)	20.016650
Data Points	1201
Detector	UV
Generating Data System	Chromeleon 7.2.10.23925
Exporting Data System	Chromeleon 7.2.10.0
Operator	Instrument Controller
Signal Quantity	Absorbance
Signal Unit	mAU
Signal Min.	-0.012560
Signal Max.	207.061270
Channel	UV_VIS_1
Driver Name	Thermo.Vanquish.VWD.dll
Channel Type	Evaluation
Min. Step (s)	1
Max. Step (s)	1
Average Step (s)	1

Signal Parameter Information:
Signal Info	WVL:280 nm

Raw Data:
Time (min)	Step (s)	Value (mAU)
0.016650	n.a.	0.000000
0.033317	1	0.000170
0.049983	1	0.001340
0.066650	1	0.005030
0.083317	1	0.012390
0.099983	1	0.022860
0.116650	1	0.033800
0.133317	1	0.042200
0.149983	1	0.047060
0.166650	1	0.049580
0.183317	1	0.051620
0.199983	1	0.054270
0.216650	1	0.057060
0.233317	1	0.058180
0.249983	1	0.056250
0.266650	1	0.051980
0.283317	1	0.047060
0.299983	1	0.041630
0.316650	1	0.035170
0.333317	1	0.029210
0.349983	1	0.026130
0.366650	1	0.026220
0.383317	1	0.027990
0.399983	1	0.030260
0.416650	1	0.032390
0.433317	1	0.034290
0.449983	1	0.036470
0.466650	1	0.039020
0.483317	1	0.041410
0.499983	1	0.042750
0.516650	1	0.041130
0.533317	1	0.034680
0.549983	1	0.023700
0.566650	1	0.011770
0.583317	1	0.004080
0.599983	1	0.003690
0.616650	1	0.009270
0.633317	1	0.016690
0.649983	1	0.022360
0.666650	1	0.024850
0.683317	1	0.023680
0.699983	1	0.019210
0.716650	1	0.013690
0.733317	1	0.010280
0.749983	1	0.010280
0.766650	1	0.012150
0.783317	1	0.012890
0.799983	1	0.010930
0.816650	1	0.008260
0.833317	1	0.008310
0.849983	1	0.012190
0.866650	1	0.018710
0.883317	1	0.026340
0.899983	1	0.033140
0.916650	1	0.037120
0.933317	1	0.037810
0.949983	1	0.036870
0.966650	1	0.036740
0.983317	1	0.037750
0.999983	1	0.037670
1.016650	1	0.035040
1.033317	1	0.030690
1.049983	1	0.026680
1.066650	1	0.025130
1.083317	1	0.026640
1.099983	1	0.030280
1.116650	1	0.035220
1.133317	1	0.040920
1.149983	1	0.046240
1.166650	1	0.049200
1.183317	1	0.047830
1.199983	1	0.042280
1.216650	1	0.035640
1.233317	1	0.030890
1.249983	1	0.028680
1.266650	1	0.027830
1.283317	1	0.026290
1.299983	1	0.023000
1.316650	1	0.019570
1.333317	1	0.018280
1.349983	1	0.019470
1.366650	1	0.022480
1.383317	1	0.027020
1.399983	1	0.032310
1.416650	1	0.036870
1.433317	1	0.039220
1.449983	1	0.038360
1.466650	1	0.034910
1.483317	1	0.031340
1.499983	1	0.029740
1.516650	1	0.030220
1.533317	1	0.031890
1.549983	1	0.034250
1.566650	1	0.037020
1.583317	1	0.039380
1.599983	1	0.039920
1.616650	1	0.037560
1.633317	1	0.033000
1.649983	1	0.028730
1.666650	1	0.026670
1.683317	1	0.026000
1.699983	1	0.024300
1.716650	1	0.020250
1.733317	1	0.014370
1.749983	1	0.008410
1.766650	1	0.004830
1.783317	1	0.005360
1.799983	1	0.009890
1.816650	1	0.016790
1.833317	1	0.023230
1.849983	1	0.026090
1.866650	1	0.024680
1.883317	1	0.021520
1.899983	1	0.019670
1.916650	1	0.020850
1.933317	1	0.025270
1.949983	1	0.031520
1.966650	1	0.036670
1.983317	1	0.037940
1.999983	1	0.035270
2.016650	1	0.030500
2.033317	1	0.024290
2.049983	1	0.016460
2.066650	1	0.008390
2.083317	1	0.002950
2.099983	1	0.002280
2.116650	1	0.006620
2.133317	1	0.014440
2.149983	1	0.022650
2.166650	1	0.027760
2.183317	1	0.028460
2.199983	1	0.026270
2.216650	1	0.022540
2.233317	1	0.016640
2.249983	1	0.008750
2.266650	1	0.001810
2.283317	1	-0.001080
2.299983	1	0.000560
2.316650	1	0.005110
2.333317	1	0.010340
2.349983	1	0.014450
2.366650	1	0.016380
2.383317	1	0.016590
2.399983	1	0.017420
2.416650	1	0.021210
2.433317	1	0.027590
2.449983	1	0.033890
2.466650	1	0.038460
2.483317	1	0.042040
2.499983	1	0.045800
2.516650	1	0.049160
2.533317	1	0.049820
2.549983	1	0.045750
2.566650	1	0.037140
2.583317	1	0.026610
2.599983	1	0.017700
2.616650	1	0.013000
2.633317	1	0.012840
2.649983	1	0.014930
2.666650	1	0.016390
2.683317	1	0.015990
2.699983	1	0.013830
2.716650	1	0.010580
2.733317	1	0.007400
2.749983	1	0.005620
2.766650	1	0.005930
2.783317	1	0.007340
2.799983	1	0.007910
2.816650	1	0.007060
2.833317	1	0.006220
2.849983	1	0.007040
2.866650	1	0.009840
2.883317	1	0.013790
2.899983	1	0.017880
2.916650	1	0.021080
2.933317	1	0.022710
2.949983	1	0.023130
2.966650	1	0.022710
2.983317	1	0.020420
2.999983	1	0.015750
3.016650	1	0.011400
3.033317	1	0.011640
3.049983	1	0.018170
3.066650	1	0.028690
3.083317	1	0.038960
3.099983	1	0.046010
3.116650	1	0.049300
3.133317	1	0.049500
3.149983	1	0.046770
3.166650	1	0.040200
3.183317	1	0.029300
3.199983	1	0.016000
3.216650	1	0.003960
3.233317	1	-0.003340
3.249983	1	-0.003790
3.266650	1	0.001800
3.283317	1	0.009730
3.299983	1	0.016190
3.316650	1	0.019990
3.333317	1	0.022290
3.349983	1	0.024040
3.366650	1	0.024690
3.383317	1	0.023230
3.399983	1	0.020200
3.416650	1	0.017900
3.433317	1	0.018260
3.449983	1	0.020840
3.466650	1	0.023740
3.483317	1	0.026040
3.499983	1	0.028680
3.516650	1	0.032680
3.533317	1	0.036800
3.549983	1	0.038640
3.566650	1	0.038000
3.583317	1	0.037050
3.599983	1	0.037250
3.616650	1	0.037710
3.633317	1	0.036330
3.649983	1	0.031960
3.666650	1	0.025280
3.683317	1	0.017920
3.699983	1	0.011400
3.716650	1	0.006660
3.733317	1	0.004410
3.749983	1	0.005270
3.766650	1	0.009030
3.783317	1	0.015160
3.799983	1	0.023330
3.816650	1	0.031920
3.833317	1	0.037470
3.849983	1	0.037640
3.866650	1	0.032660
3.883317	1	0.023720
3.899983	1	0.013120
3.916650	1	0.004620
3.933317	1	0.000900
3.949983	1	0.001120
3.966650	1	0.001960
3.983317	1	0.000530
3.999983	1	-0.003220
4.016650	1	-0.006470
4.033317	1	-0.006180
4.049983	1	-0.002190
4.066650	1	0.003030
4.083317	1	0.007340
4.099983	1	0.010040
4.116650	1	0.010960
4.133317	1	0.010750
4.149983	1	0.010720
4.166650	1	0.012290
4.183317	1	0.016800
4.199983	1	0.023720
4.216650	1	0.029340
4.233317	1	0.029590
4.249983	1	0.024230
4.266650	1	0.017220
4.283317	1	0.012940
4.299983	1	0.012160
4.316650	1	0.012720
4.333317	1	0.012580
4.349983	1	0.011060
4.366650	1	0.008440
4.383317	1	0.005370
4.399983	1	0.002690
4.416650	1	0.001770
4.433317	1	0.003490
4.449983	1	0.007140
4.466650	1	0.011460
4.483317	1	0.015830
4.499983	1	0.019630
4.516650	1	0.022300
4.533317	1	0.024080
4.549983	1	0.025760
4.566650	1	0.028110
4.583317	1	0.031580
4.599983	1	0.035520
4.616650	1	0.037900
4.633317	1	0.036810
4.649983	1	0.032850
4.666650	1	0.028180
4.683317	1	0.023580
4.699983	1	0.017990
4.716650	1	0.011380
4.733317	1	0.006540
4.749983	1	0.006570
4.766650	1	0.011630
4.783317	1	0.018910
4.799983	1	0.024680
4.816650	1	0.026670
4.833317	1	0.024860
4.849983	1	0.020230
4.866650	1	0.014580
4.883317	1	0.010450
4.899983	1	0.008600
4.916650	1	0.007400
4.933317	1	0.005710
4.949983	1	0.003720
4.966650	1	0.001420
4.983317	1	-0.001410
4.999983	1	-0.004080
5.016650	1	-0.005140
5.033317	1	-0.003890
5.049983	1	-0.001100
5.066650	1	0.001950
5.083317	1	0.004660
5.099983	1	0.006630
5.116650	1	0.007070
5.133317	1	0.006560
5.149983	1	0.008360
5.166650	1	0.015900
5.183317	1	0.028550
5.199983	1	0.041370
5.216650	1	0.049660
5.233317	1	0.052490
5.249983	1	0.051620
5.266650	1	0.048540
5.283317	1	0.044020
5.299983	1	0.040650
5.316650	1	0.042420
5.333317	1	0.049700
5.349983	1	0.058470
5.366650	1	0.065930
5.383317	1	0.072820
5.399983	1	0.080000
5.416650	1	0.086410
5.433317	1	0.090860
5.449983	1	0.094100
5.466650	1	0.097460
5.483317	1	0.100080
5.499983	1	0.099770
5.516650	1	0.095750
5.533317	1	0.089130
5.549983	1	0.082030
5.566650	1	0.076110
5.583317	1	0.071740
5.599983	1	0.069210
5.616650	1	0.069290
5.633317	1	0.071580
5.649983	1	0.073890
5.666650	1	0.073840
5.683317	1	0.070470
5.699983	1	0.064740
5.716650	1	0.058160
5.733317	1	0.051280
5.749983	1	0.045070
5.766650	1	0.041360
5.783317	1	0.040440
5.799983	1	0.040680
5.816650	1	0.040730
5.833317	1	0.039970
5.849983	1	0.038050
5.866650	1	0.035260
5.883317	1	0.031700
5.899983	1	0.026300
5.916650	1	0.018730
5.933317	1	0.011190
5.949983	1	0.006220
5.966650	1	0.004780
5.983317	1	0.007100
5.999983	1	0.012470
6.016650	1	0.018440
6.033317	1	0.022550
6.049983	1	0.024210
6.066650	1	0.024000
6.083317	1	0.023270
6.099983	1	0.023690
6.116650	1	0.024910
6.133317	1	0.024280
6.149983	1	0.020590
6.166650	1	0.016450
6.183317	1	0.015770
6.199983	1	0.020290
6.216650	1	0.028890
6.233317	1	0.038530
6.249983	1	0.045440
6.266650	1	0.047030
6.283317	1	0.043290
6.299983	1	0.036260
6.316650	1	0.028540
6.333317	1	0.022550
6.349983	1	0.019700
6.366650	1	0.019180
6.383317	1	0.018700
6.399983	1	0.017010
6.416650	1	0.014450
6.433317	1	0.011800
6.449983	1	0.010000
6.466650	1	0.009810
6.483317	1	0.010710
6.499983	1	0.011550
6.516650	1	0.012650
6.533317	1	0.015700
6.549983	1	0.021000
6.566650	1	0.026110
6.583317	1	0.028290
6.599983	1	0.027040
6.616650	1	0.023500
6.633317	1	0.018710
6.649983	1	0.013420
6.666650	1	0.008750
6.683317	1	0.006330
6.699983	1	0.006400
6.716650	1	0.007230
6.733317	1	0.008560
6.749983	1	0.012550
6.766650	1	0.019170
6.783317	1	0.023890
6.799983	1	0.021870
6.816650	1	0.013040
6.833317	1	0.002540
6.849983	1	-0.004560
6.866650	1	-0.007790
6.883317	1	-0.009460
6.899983	1	-0.010160
6.916650	1	-0.008100
6.933317	1	-0.002880
6.949983	1	0.002730
6.966650	1	0.005410
6.983317	1	0.004080
6.999983	1	0.000030
7.016650	1	-0.003930
7.033317	1	-0.004520
7.049983	1	0.000030
7.066650	1	0.008040
7.083317	1	0.015130
7.099983	1	0.017390
7.116650	1	0.014260
7.133317	1	0.008500
7.149983	1	0.003080
7.166650	1	-0.001300
7.183317	1	-0.005200
7.199983	1	-0.008640
7.216650	1	-0.011240
7.233317	1	-0.012560
7.249983	1	-0.012150
7.266650	1	-0.010280
7.283317	1	-0.007660
7.299983	1	-0.003980
7.316650	1	0.001240
7.333317	1	0.006290
7.349983	1	0.008090
7.366650	1	0.005960
7.383317	1	0.002840
7.399983	1	0.001740
7.416650	1	0.002730
7.433317	1	0.004240
7.449983	1	0.006100
7.466650	1	0.009530
7.483317	1	0.014160
7.499983	1	0.017970
7.516650	1	0.020420
7.533317	1	0.022530
7.549983	1	0.024310
7.566650	1	0.025030
7.583317	1	0.024600
7.599983	1	0.023080
7.616650	1	0.020080
7.633317	1	0.015130
7.649983	1	0.008620
7.666650	1	0.002570
7.683317	1	-0.000170
7.699983	1	0.002010
7.716650	1	0.008250
7.733317	1	0.016660
7.749983	1	0.026200
7.766650	1	0.036050
7.783317	1	0.044470
7.799983	1	0.049080
7.816650	1	0.047850
7.833317	1	0.041020
7.849983	1	0.032010
7.866650	1	0.025110
7.883317	1	0.022600
7.899983	1	0.024400
7.916650	1	0.029980
7.933317	1	0.037880
7.949983	1	0.043860
7.966650	1	0.043170
7.983317	1	0.034860
7.999983	1	0.022710
8.016650	1	0.012560
8.033317	1	0.008000
8.049983	1	0.008590
8.066650	1	0.012190
8.083317	1	0.016840
8.099983	1	0.020410
8.116650	1	0.020910
8.133317	1	0.017680
8.149983	1	0.011870
8.166650	1	0.006360
8.183317	1	0.003990
8.199983	1	0.005640
8.216650	1	0.010300
8.233317	1	0.016090
8.249983	1	0.021480
8.266650	1	0.025930
8.283317	1	0.028740
8.299983	1	0.028610
8.316650	1	0.025310
8.333317	1	0.020110
8.349983	1	0.014440
8.366650	1	0.008910
8.383317	1	0.003670
8.399983	1	-0.000060
8.416650	1	-0.000170
8.433317	1	0.003440
8.449983	1	0.007750
8.466650	1	0.009380
8.483317	1	0.007760
8.499983	1	0.004640
8.516650	1	0.001620
8.533317	1	-0.000630
8.549983	1	-0.001640
8.566650	1	-0.000410
8.583317	1	0.003660
8.599983	1	0.009110
8.616650	1	0.012650
8.633317	1	0.011850
8.649983	1	0.008050
8.666650	1	0.005550
8.683317	1	0.007390
8.699983	1	0.012820
8.716650	1	0.018500
8.733317	1	0.021670
8.749983	1	0.022270
8.766650	1	0.022690
8.783317	1	0.025070
8.799983	1	0.028790
8.816650	1	0.031410
8.833317	1	0.031790
8.849983	1	0.031070
8.866650	1	0.030870
8.883317	1	0.031930
8.899983	1	0.034380
8.916650	1	0.038160
8.933317	1	0.042180
8.949983	1	0.044660
8.966650	1	0.045060
8.983317	1	0.044650
8.999983	1	0.045920
9.016650	1	0.051100
9.033317	1	0.059690
9.049983	1	0.068620
9.066650	1	0.075700
9.083317	1	0.081010
9.099983	1	0.085950
9.116650	1	0.092800
9.133317	1	0.103680
9.149983	1	0.119210
9.166650	1	0.138180
9.183317	1	0.158390
9.199983	1	0.177690
9.216650	1	0.194940
9.233317	1	0.210690
9.249983	1	0.225820
9.266650	1	0.239660
9.283317	1	0.251260
9.299983	1	0.261210
9.316650	1	0.271420
9.333317	1	0.284080
9.349983	1	0.299320
9.366650	1	0.313940
9.383317	1	0.324950
9.399983	1	0.332870
9.416650	1	0.339830
9.433317	1	0.346830
9.449983	1	0.353230
9.466650	1	0.357710
9.483317	1	0.359870
9.499983	1	0.360960
9.516650	1	0.363620
9.533317	1	0.371410
9.549983	1	0.387090
9.566650	1	0.411000
9.583317	1	0.441740
9.599983	1	0.478550
9.616650	1	0.523340
9.633317	1	0.580260
9.649983	1	0.652720
9.666650	1	0.743310
9.683317	1	0.857280
9.699983	1	1.002150
9.716650	1	1.183410
9.733317	1	1.402190
9.749983	1	1.656310
9.766650	1	1.942470
9.783317	1	2.258330
9.799983	1	2.604070
9.816650	1	2.981970
9.833317	1	3.393210
9.849983	1	3.835590
9.866650	1	4.305510
9.883317	1	4.800550
9.899983	1	5.319150
9.916650	1	5.859320
9.933317	1	6.420060
9.949983	1	7.004890
9.966650	1	7.623640
9.983317	1	8.291090
9.999983	1	9.024430
10.016650	1	9.841140
10.033317	1	10.757760
10.049983	1	11.788670
10.066650	1	12.945640
10.083317	1	14.238260
10.099983	1	15.671930
10.116650	1	17.243920
10.133317	1	18.942380
10.149983	1	20.750200
10.166650	1	22.654710
10.183317	1	24.659660
10.199983	1	26.796660
10.216650	1	29.136490
10.233317	1	31.799110
10.249983	1	34.960240
10.266650	1	38.851070
10.283317	1	43.744900
10.299983	1	49.928960
10.316650	1	57.666060
10.333317	1	67.152240
10.349983	1	78.471790
10.366650	1	91.553520
10.383317	1	106.142720
10.399983	1	121.798600
10.416650	1	137.918620
10.433317	1	153.789350
10.449983	1	168.654780
10.466650	1	181.788840
10.483317	1	192.565110
10.499983	1	200.515970
10.516650	1	205.369870
10.533317	1	207.061270
10.549983	1	205.716750
10.566650	1	201.624220
10.583317	1	195.191140
10.599983	1	186.897080
10.616650	1	177.246740
10.633317	1	166.728380
10.649983	1	155.780860
10.666650	1	144.773060
10.683317	1	133.998410
10.699983	1	123.680650
10.716650	1	113.980480
10.733317	1	104.998170
10.749983	1	96.779230
10.766650	1	89.327300
10.783317	1	82.618150
10.799983	1	76.608240
10.816650	1	71.239270
10.833317	1	66.444390
10.849983	1	62.155430
10.866650	1	58.306380
10.883317	1	54.833930
10.899983	1	51.680080
10.916650	1	48.796530
10.933317	1	46.144420
10.949983	1	43.689080
10.966650	1	41.397610
10.983317	1	39.241490
10.999983	1	37.199620
11.016650	1	35.257980
11.033317	1	33.405850
11.049983	1	31.632370
11.066650	1	29.927280
11.083317	1	28.284560
11.099983	1	26.702830
11.116650	1	25.181310
11.133317	1	23.716830
11.149983	1	22.305290
11.166650	1	20.945090
11.183317	1	19.637560
11.199983	1	18.384830
11.216650	1	17.188400
11.233317	1	16.048290
11.249983	1	14.962830
11.266650	1	13.930240
11.283317	1	12.950030
11.299983	1	12.022360
11.316650	1	11.146840
11.333317	1	10.321840
11.349983	1	9.544130
11.366650	1	8.810240
11.383317	1	8.119460
11.399983	1	7.473930
11.416650	1	6.875060
11.433317	1	6.321790
11.449983	1	5.811620
11.466650	1	5.341060
11.483317	1	4.906160
11.499983	1	4.503770
11.516650	1	4.132490
11.533317	1	3.793470
11.549983	1	3.488760
11.566650	1	3.217580
11.583317	1	2.975620
11.599983	1	2.757650
11.616650	1	2.559670
11.633317	1	2.379900
11.649983	1	2.217770
11.666650	1	2.071650
11.683317	1	1.938780
11.699983	1	1.817930
11.716650	1	1.710540
11.733317	1	1.617460
11.749983	1	1.536590
11.766650	1	1.465360
11.783317	1	1.403640
11.799983	1	1.352270
11.816650	1	1.310370
11.833317	1	1.275380
11.849983	1	1.244660
11.866650	1	1.216100
11.883317	1	1.188080
11.899983	1	1.160370
11.916650	1	1.134000
11.933317	1	1.109540
11.949983	1	1.086530
11.966650	1	1.065190
11.983317	1	1.047130
11.999983	1	1.033500
12.016650	1	1.023240
12.033317	1	1.013860
12.049983	1	1.003610
12.066650	1	0.992080
12.083317	1	0.979850
12.099983	1	0.967770
12.116650	1	0.955880
12.133317	1	0.943420
12.149983	1	0.929910
12.166650	1	0.915790
12.183317	1	0.903410
12.199983	1	0.896240
12.216650	1	0.896050
12.233317	1	0.901110
12.249983	1	0.906950
12.266650	1	0.908520
12.283317	1	0.903240
12.299983	1	0.892480
12.316650	1	0.879200
12.333317	1	0.865030
12.349983	1	0.850110
12.366650	1	0.834910
12.383317	1	0.821670
12.399983	1	0.813540
12.416650	1	0.811360
12.433317	1	0.811510
12.449983	1	0.808600
12.466650	1	0.800420
12.483317	1	0.788780
12.499983	1	0.776810
12.516650	1	0.766310
12.533317	1	0.757370
12.549983	1	0.749790
12.566650	1	0.743160
12.583317	1	0.736150
12.599983	1	0.728370
12.616650	1	0.721530
12.633317	1	0.716340
12.649983	1	0.710740
12.666650	1	0.702720
12.683317	1	0.692850
12.699983	1	0.682850
12.716650	1	0.673070
12.733317	1	0.662640
12.749983	1	0.651720
12.766650	1	0.642340
12.783317	1	0.636460
12.799983	1	0.634650
12.816650	1	0.637520
12.833317	1	0.645920
12.849983	1	0.659260
12.866650	1	0.675090
12.883317	1	0.690950
12.899983	1	0.705950
12.916650	1	0.719720
12.933317	1	0.731650
12.949983	1	0.741870
12.966650	1	0.751560
12.983317	1	0.761690
12.999983	1	0.772020
13.016650	1	0.781000
13.033317	1	0.787020
13.049983	1	0.789560
13.066650	1	0.788600
13.083317	1	0.784770
13.099983	1	0.779950
13.116650	1	0.776230
13.133317	1	0.774770
13.149983	1	0.775740
13.166650	1	0.777830
13.183317	1	0.777930
13.199983	1	0.773130
13.216650	1	0.763410
13.233317	1	0.750790
13.249983	1	0.736410
13.266650	1	0.719480
13.283317	1	0.699120
13.299983	1	0.676940
13.316650	1	0.656370
13.333317	1	0.639290
13.349983	1	0.625800
13.366650	1	0.616630
13.383317	1	0.613100
13.399983	1	0.615120
13.416650	1	0.620520
13.433317	1	0.626390
13.449983	1	0.629800
13.466650	1	0.628690
13.483317	1	0.623790
13.499983	1	0.618080
13.516650	1	0.614230
13.533317	1	0.613170
13.549983	1	0.614100
13.566650	1	0.615720
13.583317	1	0.617470
13.599983	1	0.618950
13.616650	1	0.618640
13.633317	1	0.614340
13.649983	1	0.605230
13.666650	1	0.592920
13.683317	1	0.580110
13.699983	1	0.568700
13.716650	1	0.559330
13.733317	1	0.552520
13.749983	1	0.549220
13.766650	1	0.549340
13.783317	1	0.551160
13.799983	1	0.553010
13.816650	1	0.554100
13.833317	1	0.553650
13.849983	1	0.551400
13.866650	1	0.548880
13.883317	1	0.548260
13.899983	1	0.550370
13.916650	1	0.553920
13.933317	1	0.555820
13.949983	1	0.553610
13.966650	1	0.547550
13.983317	1	0.539240
13.999983	1	0.530430
14.016650	1	0.523480
14.033317	1	0.520100
14.049983	1	0.520000
14.066650	1	0.522200
14.083317	1	0.526060
14.099983	1	0.530180
14.116650	1	0.532920
14.133317	1	0.534010
14.149983	1	0.533620
14.166650	1	0.530830
14.183317	1	0.524700
14.199983	1	0.515930
14.216650	1	0.505430
14.233317	1	0.492140
14.249983	1	0.474970
14.266650	1	0.455950
14.283317	1	0.439380
14.299983	1	0.428210
14.316650	1	0.421820
14.333317	1	0.417230
14.349983	1	0.411670
14.366650	1	0.403660
14.383317	1	0.393240
14.399983	1	0.382060
14.416650	1	0.372690
14.433317	1	0.367550
14.449983	1	0.366910
14.466650	1	0.368900
14.483317	1	0.371900
14.499983	1	0.374520
14.516650	1	0.374930
14.533317	1	0.372570
14.549983	1	0.368400
14.566650	1	0.362250
14.583317	1	0.352410
14.599983	1	0.339230
14.616650	1	0.327130
14.633317	1	0.321040
14.649983	1	0.321450
14.666650	1	0.324610
14.683317	1	0.326040
14.699983	1	0.322590
14.716650	1	0.313890
14.733317	1	0.302490
14.749983	1	0.291860
14.766650	1	0.285790
14.783317	1	0.287390
14.799983	1	0.295710
14.816650	1	0.304820
14.833317	1	0.308260
14.849983	1	0.303630
14.866650	1	0.293040
14.883317	1	0.280690
14.899983	1	0.270110
14.916650	1	0.262680
14.933317	1	0.258990
14.949983	1	0.260020
14.966650	1	0.265000
14.983317	1	0.270120
14.999983	1	0.271690
15.016650	1	0.269350
15.033317	1	0.265410
15.049983	1	0.262010
15.066650	1	0.259140
15.083317	1	0.255520
15.099983	1	0.251190
15.116650	1	0.248410
15.133317	1	0.249040
15.149983	1	0.252750
15.166650	1	0.258250
15.183317	1	0.265180
15.199983	1	0.273200
15.216650	1	0.279850
15.233317	1	0.281580
15.249983	1	0.277260
15.266650	1	0.269290
15.283317	1	0.261100
15.299983	1	0.254450
15.316650	1	0.249830
15.333317	1	0.248000
15.349983	1	0.248580
15.366650	1	0.249150
15.383317	1	0.248390
15.399983	1	0.247060
15.416650	1	0.245350
15.433317	1	0.242680
15.449983	1	0.239580
15.466650	1	0.237330
15.483317	1	0.236400
15.499983	1	0.236410
15.516650	1	0.237120
15.533317	1	0.238870
15.549983	1	0.242220
15.566650	1	0.246970
15.583317	1	0.251340
15.599983	1	0.253570
15.616650	1	0.254110
15.633317	1	0.254770
15.649983	1	0.256470
15.666650	1	0.258360
15.683317	1	0.259420
15.699983	1	0.260420
15.716650	1	0.263070
15.733317	1	0.268560
15.749983	1	0.277580
15.766650	1	0.290010
15.783317	1	0.305030
15.799983	1	0.321450
15.816650	1	0.337460
15.833317	1	0.351660
15.849983	1	0.363890
15.866650	1	0.373630
15.883317	1	0.379860
15.899983	1	0.382050
15.916650	1	0.380070
15.933317	1	0.375060
15.949983	1	0.369560
15.966650	1	0.364830
15.983317	1	0.359620
15.999983	1	0.352880
16.016650	1	0.345330
16.033317	1	0.338420
16.049983	1	0.332640
16.066650	1	0.327150
16.083317	1	0.320740
16.099983	1	0.312640
16.116650	1	0.302250
16.133317	1	0.290100
16.149983	1	0.278330
16.166650	1	0.268630
16.183317	1	0.261090
16.199983	1	0.254940
16.216650	1	0.248620
16.233317	1	0.240870
16.249983	1	0.232470
16.266650	1	0.225390
16.283317	1	0.220870
16.299983	1	0.218630
16.316650	1	0.217380
16.333317	1	0.216250
16.349983	1	0.214970
16.366650	1	0.212170
16.383317	1	0.205830
16.399983	1	0.195220
16.416650	1	0.181980
16.433317	1	0.170250
16.449983	1	0.163620
16.466650	1	0.161650
16.483317	1	0.161230
16.499983	1	0.160580
16.516650	1	0.160110
16.533317	1	0.160650
16.549983	1	0.162960
16.566650	1	0.168250
16.583317	1	0.177940
16.599983	1	0.191750
16.616650	1	0.206200
16.633317	1	0.217170
16.649983	1	0.223670
16.666650	1	0.227830
16.683317	1	0.231450
16.699983	1	0.233760
16.716650	1	0.233020
16.733317	1	0.229440
16.749983	1	0.225370
16.766650	1	0.223500
16.783317	1	0.225010
16.799983	1	0.228670
16.816650	1	0.231760
16.833317	1	0.231990
16.849983	1	0.228760
16.866650	1	0.223020
16.883317	1	0.216520
16.899983	1	0.211000
16.916650	1	0.207680
16.933317	1	0.206850
16.949983	1	0.207430
16.966650	1	0.207160
16.983317	1	0.203780
16.999983	1	0.197070
17.016650	1	0.189830
17.033317	1	0.185810
17.049983	1	0.186640
17.066650	1	0.190640
17.083317	1	0.194760
17.099983	1	0.196880
17.116650	1	0.196490
17.133317	1	0.193580
17.149983	1	0.188040
17.166650	1	0.180210
17.183317	1	0.171370
17.199983	1	0.163570
17.216650	1	0.158580
17.233317	1	0.156590
17.249983	1	0.156620
17.266650	1	0.157490
17.283317	1	0.157420
17.299983	1	0.154590
17.316650	1	0.149360
17.333317	1	0.144300
17.349983	1	0.141670
17.366650	1	0.141870
17.383317	1	0.144480
17.399983	1	0.149630
17.416650	1	0.157430
17.433317	1	0.165790
17.449983	1	0.171530
17.466650	1	0.174280
17.483317	1	0.176500
17.499983	1	0.179880
17.516650	1	0.184130
17.533317	1	0.189370
17.549983	1	0.197000
17.566650	1	0.206570
17.583317	1	0.213740
17.599983	1	0.214570
17.616650	1	0.210210
17.633317	1	0.204690
17.649983	1	0.199820
17.666650	1	0.195530
17.683317	1	0.193260
17.699983	1	0.196090
17.716650	1	0.205380
17.733317	1	0.218820
17.749983	1	0.232030
17.766650	1	0.241290
17.783317	1	0.244720
17.799983	1	0.242430
17.816650	1	0.237130
17.833317	1	0.232270
17.849983	1	0.228390
17.866650	1	0.223590
17.883317	1	0.217150
17.899983	1	0.210560
17.916650	1	0.205450
17.933317	1	0.201900
17.949983	1	0.199710
17.966650	1	0.199310
17.983317	1	0.200420
17.999983	1	0.201860
18.016650	1	0.202540
18.033317	1	0.201480
18.049983	1	0.197690
18.066650	1	0.190800
18.083317	1	0.181220
18.099983	1	0.169620
18.116650	1	0.156650
18.133317	1	0.144150
18.149983	1	0.135480
18.166650	1	0.133310
18.183317	1	0.137570
18.199983	1	0.145850
18.216650	1	0.153870
18.233317	1	0.156630
18.249983	1	0.152000
18.266650	1	0.142550
18.283317	1	0.132550
18.299983	1	0.124910
18.316650	1	0.120130
18.333317	1	0.116520
18.349983	1	0.112150
18.366650	1	0.106660
18.383317	1	0.100940
18.399983	1	0.096620
18.416650	1	0.095930
18.433317	1	0.099710
18.449983	1	0.105640
18.466650	1	0.109490
18.483317	1	0.108490
18.499983	1	0.103650
18.516650	1	0.098660
18.533317	1	0.096280
18.549983	1	0.096100
18.566650	1	0.095880
18.583317	1	0.094390
18.599983	1	0.092510
18.616650	1	0.090790
18.633317	1	0.087950
18.649983	1	0.083550
18.666650	1	0.079940
18.683317	1	0.079550
18.699983	1	0.081350
18.716650	1	0.081620
18.733317	1	0.078600
18.749983	1	0.075490
18.766650	1	0.077290
18.783317	1	0.084860
18.799983	1	0.093390
18.816650	1	0.097140
18.833317	1	0.094470
18.849983	1	0.088160
18.866650	1	0.081810
18.883317	1	0.077090
18.899983	1	0.074130
18.916650	1	0.073820
18.933317	1	0.078440
18.949983	1	0.089050
18.966650	1	0.102560
18.983317	1	0.113290
18.999983	1	0.117110
19.016650	1	0.113600
19.033317	1	0.106080
19.049983	1	0.100010
19.066650	1	0.099360
19.083317	1	0.103590
19.099983	1	0.108360
19.116650	1	0.109330
19.133317	1	0.105080
19.149983	1	0.096530
19.166650	1	0.084760
19.183317	1	0.071250
19.199983	1	0.059540
19.216650	1	0.054400
19.233317	1	0.058080
19.249983	1	0.067870
19.266650	1	0.078460
19.283317	1	0.086250
19.299983	1	0.090460
19.316650	1	0.091300
19.333317	1	0.089160
19.349983	1	0.085720
19.366650	1	0.083330
19.383317	1	0.082760
19.399983	1	0.084040
19.416650	1	0.088380
19.433317	1	0.096680
19.449983	1	0.106980
19.466650	1	0.114520
19.483317	1	0.114710
19.499983	1	0.106310
19.516650	1	0.092410
19.533317	1	0.078500
19.549983	1	0.069280
19.566650	1	0.066570
19.583317	1	0.069590
19.599983	1	0.076120
19.616650	1	0.083270
19.633317	1	0.088280
19.649983	1	0.089340
19.666650	1	0.086020
19.683317	1	0.079690
19.699983	1	0.072800
19.716650	1	0.067300
19.733317	1	0.064000
19.749983	1	0.063320
19.766650	1	0.065760
19.783317	1	0.070640
19.799983	1	0.075730
19.816650	1	0.079010
19.833317	1	0.079990
19.849983	1	0.079120
19.866650	1	0.077090
19.883317	1	0.074760
19.899983	1	0.072970
19.916650	1	0.071960
19.933317	1	0.071430
19.949983	1	0.070960
19.966650	1	0.070610
19.983317	1	0.071230
19.999983	1	0.073420
20.016650	1	0.076670
