# Supplementary material for: Targeted protein degradation systems to enhance Wnt signaling
Source: eLife. 2024 Jun 7;13:RP93908. doi: 10.7554/eLife.93908 (PMC11161174; doi:10.7554/eLife.93908)
Supplement: Figure 1—figure supplement 1—source data 1. [file elife-93908-fig1-figsupp1-data1.zip › mASGR1-CRD-8G8-Fab_Chromatography.txt]

URL	chrom://thermoelectronn/ChromeleonLocal/Partha/20230112_ASGR1-2_8M24_8G8.seq/788.smp/UV_VIS_1.channel
Channel	UV_VIS_1

Injection Information:
Data Vault	ChromeleonLocal
Sequence	20230112_ASGR1-2_8M24_8G8
Name	8G8_MouseASGR1CBD
Number	13
Position	R:F3
Comment	
Processing Method	Reversed Phase HPLC Process
Instrument Method	TSK-G3000 SEC 0.3ml_min 20 min
Type	Unknown
Status	Finished
Inject Time	1/12/2023 9:18:35 PM -08:00
Volume (µl)	25.00
Dilution Factor	1.0000
Weight	1.0000

Raw Data Information:
Time Min. (min)	0.017183
Time Max. (min)	20.000517
Data Points	1200
Detector	UV
Generating Data System	Chromeleon 7.2.10.23925
Exporting Data System	Chromeleon 7.2.10.0
Operator	Instrument Controller
Signal Quantity	Absorbance
Signal Unit	mAU
Signal Min.	-0.059280
Signal Max.	194.075550
Channel	UV_VIS_1
Driver Name	Thermo.Vanquish.VWD.dll
Channel Type	Evaluation
Min. Step (s)	1
Max. Step (s)	1
Average Step (s)	1

Signal Parameter Information:
Signal Info	WVL:280 nm

Raw Data:
Time (min)	Step (s)	Value (mAU)
0.017183	n.a.	0.033750
0.033850	1	0.033520
0.050517	1	0.032430
0.067183	1	0.030390
0.083850	1	0.028580
0.100517	1	0.027950
0.117183	1	0.027240
0.133850	1	0.023840
0.150517	1	0.017230
0.167183	1	0.010140
0.183850	1	0.005980
0.200517	1	0.006680
0.217183	1	0.011960
0.233850	1	0.019260
0.250517	1	0.024560
0.267183	1	0.024450
0.283850	1	0.018710
0.300517	1	0.010720
0.317183	1	0.004000
0.333850	1	-0.000780
0.350517	1	-0.004330
0.367183	1	-0.006580
0.383850	1	-0.007270
0.400517	1	-0.005900
0.417183	1	-0.001350
0.433850	1	0.006670
0.450517	1	0.016730
0.467183	1	0.026620
0.483850	1	0.034330
0.500517	1	0.038210
0.517183	1	0.037350
0.533850	1	0.032980
0.550517	1	0.028320
0.567183	1	0.025210
0.583850	1	0.022160
0.600517	1	0.016820
0.617183	1	0.009120
0.633850	1	0.000980
0.650517	1	-0.005990
0.667183	1	-0.011490
0.683850	1	-0.015500
0.700517	1	-0.017760
0.717183	1	-0.017720
0.733850	1	-0.014660
0.750517	1	-0.009150
0.767183	1	-0.003230
0.783850	1	0.001600
0.800517	1	0.004590
0.817183	1	0.005010
0.833850	1	0.002800
0.850517	1	-0.000830
0.867183	1	-0.003920
0.883850	1	-0.005520
0.900517	1	-0.006330
0.917183	1	-0.007080
0.933850	1	-0.007330
0.950517	1	-0.005770
0.967183	1	-0.002290
0.983850	1	0.000870
1.000517	1	0.001830
1.017183	1	0.001570
1.033850	1	0.002040
1.050517	1	0.003400
1.067183	1	0.004000
1.083850	1	0.002470
1.100517	1	-0.000540
1.117183	1	-0.002380
1.133850	1	0.000070
1.150517	1	0.007160
1.167183	1	0.014320
1.183850	1	0.015470
1.200517	1	0.008840
1.217183	1	-0.001930
1.233850	1	-0.011100
1.250517	1	-0.014410
1.267183	1	-0.011630
1.283850	1	-0.006140
1.300517	1	-0.001840
1.317183	1	0.000290
1.333850	1	0.002510
1.350517	1	0.005740
1.367183	1	0.007700
1.383850	1	0.006730
1.400517	1	0.004530
1.417183	1	0.003740
1.433850	1	0.004920
1.450517	1	0.006610
1.467183	1	0.007000
1.483850	1	0.005840
1.500517	1	0.004390
1.517183	1	0.002500
1.533850	1	-0.001380
1.550517	1	-0.006830
1.567183	1	-0.011760
1.583850	1	-0.015220
1.600517	1	-0.017570
1.617183	1	-0.019400
1.633850	1	-0.021360
1.650517	1	-0.023510
1.667183	1	-0.024940
1.683850	1	-0.024530
1.700517	1	-0.022110
1.717183	1	-0.018720
1.733850	1	-0.016000
1.750517	1	-0.015220
1.767183	1	-0.016120
1.783850	1	-0.017080
1.800517	1	-0.016610
1.817183	1	-0.014000
1.833850	1	-0.009160
1.850517	1	-0.002900
1.867183	1	0.003180
1.883850	1	0.007550
1.900517	1	0.008900
1.917183	1	0.006010
1.933850	1	-0.001220
1.950517	1	-0.010590
1.967183	1	-0.018380
1.983850	1	-0.021740
2.000517	1	-0.020800
2.017183	1	-0.018120
2.033850	1	-0.016040
2.050517	1	-0.015520
2.067183	1	-0.017050
2.083850	1	-0.020650
2.100517	1	-0.024980
2.117183	1	-0.028390
2.133850	1	-0.030170
2.150517	1	-0.030700
2.167183	1	-0.031410
2.183850	1	-0.033870
2.200517	1	-0.038000
2.217183	1	-0.042110
2.233850	1	-0.044580
2.250517	1	-0.044560
2.267183	1	-0.041430
2.283850	1	-0.034270
2.300517	1	-0.023490
2.317183	1	-0.012420
2.333850	1	-0.005590
2.350517	1	-0.005150
2.367183	1	-0.009350
2.383850	1	-0.014450
2.400517	1	-0.017750
2.417183	1	-0.018780
2.433850	1	-0.019140
2.450517	1	-0.021200
2.467183	1	-0.026690
2.483850	1	-0.035410
2.500517	1	-0.044340
2.517183	1	-0.049220
2.533850	1	-0.047890
2.550517	1	-0.041690
2.567183	1	-0.033910
2.583850	1	-0.027970
2.600517	1	-0.025630
2.617183	1	-0.026210
2.633850	1	-0.028450
2.650517	1	-0.031440
2.667183	1	-0.033310
2.683850	1	-0.032280
2.700517	1	-0.028330
2.717183	1	-0.022280
2.733850	1	-0.015020
2.750517	1	-0.008300
2.767183	1	-0.004000
2.783850	1	-0.002630
2.800517	1	-0.003550
2.817183	1	-0.006060
2.833850	1	-0.009190
2.850517	1	-0.011310
2.867183	1	-0.011070
2.883850	1	-0.008880
2.900517	1	-0.006250
2.917183	1	-0.004190
2.933850	1	-0.004070
2.950517	1	-0.007640
2.967183	1	-0.014520
2.983850	1	-0.022130
3.000517	1	-0.028860
3.017183	1	-0.035200
3.033850	1	-0.042340
3.050517	1	-0.050220
3.067183	1	-0.056640
3.083850	1	-0.059280
3.100517	1	-0.057880
3.117183	1	-0.053890
3.133850	1	-0.048680
3.150517	1	-0.042770
3.167183	1	-0.036470
3.183850	1	-0.030840
3.200517	1	-0.027650
3.217183	1	-0.027860
3.233850	1	-0.030130
3.250517	1	-0.031830
3.267183	1	-0.031490
3.283850	1	-0.029910
3.300517	1	-0.028980
3.317183	1	-0.030430
3.333850	1	-0.035070
3.350517	1	-0.042210
3.367183	1	-0.049490
3.383850	1	-0.053880
3.400517	1	-0.054100
3.417183	1	-0.051590
3.433850	1	-0.047890
3.450517	1	-0.042870
3.467183	1	-0.036720
3.483850	1	-0.030850
3.500517	1	-0.026370
3.517183	1	-0.023840
3.533850	1	-0.023470
3.550517	1	-0.024410
3.567183	1	-0.025480
3.583850	1	-0.026470
3.600517	1	-0.027200
3.617183	1	-0.026520
3.633850	1	-0.023590
3.650517	1	-0.018610
3.667183	1	-0.012020
3.683850	1	-0.004180
3.700517	1	0.003280
3.717183	1	0.006980
3.733850	1	0.004340
3.750517	1	-0.003300
3.767183	1	-0.011100
3.783850	1	-0.015070
3.800517	1	-0.015520
3.817183	1	-0.015930
3.833850	1	-0.018790
3.850517	1	-0.023100
3.867183	1	-0.026100
3.883850	1	-0.026960
3.900517	1	-0.027340
3.917183	1	-0.028130
3.933850	1	-0.027980
3.950517	1	-0.025690
3.967183	1	-0.021450
3.983850	1	-0.015950
4.000517	1	-0.010460
4.017183	1	-0.006890
4.033850	1	-0.006150
4.050517	1	-0.007480
4.067183	1	-0.009760
4.083850	1	-0.011730
4.100517	1	-0.011820
4.117183	1	-0.009690
4.133850	1	-0.006800
4.150517	1	-0.004790
4.167183	1	-0.004500
4.183850	1	-0.006480
4.200517	1	-0.011350
4.217183	1	-0.018700
4.233850	1	-0.026300
4.250517	1	-0.031560
4.267183	1	-0.033370
4.283850	1	-0.032250
4.300517	1	-0.028700
4.317183	1	-0.022670
4.333850	1	-0.015250
4.350517	1	-0.009110
4.367183	1	-0.006320
4.383850	1	-0.006500
4.400517	1	-0.007570
4.417183	1	-0.007800
4.433850	1	-0.006630
4.450517	1	-0.004700
4.467183	1	-0.003320
4.483850	1	-0.003590
4.500517	1	-0.005200
4.517183	1	-0.006150
4.533850	1	-0.004190
4.550517	1	0.001250
4.567183	1	0.009520
4.583850	1	0.019810
4.600517	1	0.030370
4.617183	1	0.038360
4.633850	1	0.041750
4.650517	1	0.040700
4.667183	1	0.037460
4.683850	1	0.035530
4.700517	1	0.037770
4.717183	1	0.043950
4.733850	1	0.051180
4.750517	1	0.057320
4.767183	1	0.062770
4.783850	1	0.068240
4.800517	1	0.073050
4.817183	1	0.076520
4.833850	1	0.078690
4.850517	1	0.079990
4.867183	1	0.081330
4.883850	1	0.083520
4.900517	1	0.086930
4.917183	1	0.091650
4.933850	1	0.097080
4.950517	1	0.102400
4.967183	1	0.108140
4.983850	1	0.115610
5.000517	1	0.125210
5.017183	1	0.136040
5.033850	1	0.146540
5.050517	1	0.155330
5.067183	1	0.162030
5.083850	1	0.167830
5.100517	1	0.175250
5.117183	1	0.186110
5.133850	1	0.200190
5.150517	1	0.215100
5.167183	1	0.227270
5.183850	1	0.233750
5.200517	1	0.233940
5.217183	1	0.230380
5.233850	1	0.227690
5.250517	1	0.228300
5.267183	1	0.229930
5.283850	1	0.228870
5.300517	1	0.224240
5.317183	1	0.218770
5.333850	1	0.216230
5.350517	1	0.217840
5.367183	1	0.221400
5.383850	1	0.224410
5.400517	1	0.226510
5.417183	1	0.228120
5.433850	1	0.228680
5.450517	1	0.227120
5.467183	1	0.223180
5.483850	1	0.217570
5.500517	1	0.211450
5.517183	1	0.205950
5.533850	1	0.201000
5.550517	1	0.195070
5.567183	1	0.187800
5.583850	1	0.180680
5.600517	1	0.174500
5.617183	1	0.168660
5.633850	1	0.162390
5.650517	1	0.155020
5.667183	1	0.146100
5.683850	1	0.136830
5.700517	1	0.129840
5.717183	1	0.126310
5.733850	1	0.123930
5.750517	1	0.118620
5.767183	1	0.108420
5.783850	1	0.095170
5.800517	1	0.082780
5.817183	1	0.074470
5.833850	1	0.070920
5.850517	1	0.070110
5.867183	1	0.069650
5.883850	1	0.068780
5.900517	1	0.067830
5.917183	1	0.066980
5.933850	1	0.066090
5.950517	1	0.064790
5.967183	1	0.063030
5.983850	1	0.060900
6.000517	1	0.058000
6.017183	1	0.053610
6.033850	1	0.047050
6.050517	1	0.038760
6.067183	1	0.030600
6.083850	1	0.024200
6.100517	1	0.019980
6.117183	1	0.017810
6.133850	1	0.017400
6.150517	1	0.017430
6.167183	1	0.015460
6.183850	1	0.010020
6.200517	1	0.002710
6.217183	1	-0.002570
6.233850	1	-0.003000
6.250517	1	0.000480
6.267183	1	0.004810
6.283850	1	0.007920
6.300517	1	0.009080
6.317183	1	0.008010
6.333850	1	0.005550
6.350517	1	0.003620
6.367183	1	0.003480
6.383850	1	0.004510
6.400517	1	0.004990
6.417183	1	0.004290
6.433850	1	0.003850
6.450517	1	0.005140
6.467183	1	0.008100
6.483850	1	0.012080
6.500517	1	0.016640
6.517183	1	0.020920
6.533850	1	0.023960
6.550517	1	0.025100
6.567183	1	0.024400
6.583850	1	0.022740
6.600517	1	0.019830
6.617183	1	0.013500
6.633850	1	0.002840
6.650517	1	-0.009180
6.667183	1	-0.017520
6.683850	1	-0.019110
6.700517	1	-0.015480
6.717183	1	-0.011430
6.733850	1	-0.010650
6.750517	1	-0.013460
6.767183	1	-0.018060
6.783850	1	-0.021850
6.800517	1	-0.022340
6.817183	1	-0.019100
6.833850	1	-0.014470
6.850517	1	-0.011110
6.867183	1	-0.010290
6.883850	1	-0.012500
6.900517	1	-0.017130
6.917183	1	-0.021890
6.933850	1	-0.024300
6.950517	1	-0.023280
6.967183	1	-0.018620
6.983850	1	-0.011010
7.000517	1	-0.002570
7.017183	1	0.004520
7.033850	1	0.009980
7.050517	1	0.014660
7.067183	1	0.018470
7.083850	1	0.020140
7.100517	1	0.018710
7.117183	1	0.014380
7.133850	1	0.008560
7.150517	1	0.003530
7.167183	1	0.000860
7.183850	1	-0.000430
7.200517	1	-0.002820
7.217183	1	-0.007710
7.233850	1	-0.014480
7.250517	1	-0.021040
7.267183	1	-0.025190
7.283850	1	-0.026160
7.300517	1	-0.024800
7.317183	1	-0.022630
7.333850	1	-0.020560
7.350517	1	-0.019310
7.367183	1	-0.020300
7.383850	1	-0.024050
7.400517	1	-0.028190
7.417183	1	-0.028860
7.433850	1	-0.024430
7.450517	1	-0.017100
7.467183	1	-0.010680
7.483850	1	-0.007820
7.500517	1	-0.008420
7.517183	1	-0.010090
7.533850	1	-0.010720
7.550517	1	-0.009800
7.567183	1	-0.007380
7.583850	1	-0.003700
7.600517	1	0.000480
7.617183	1	0.003750
7.633850	1	0.005070
7.650517	1	0.004980
7.667183	1	0.004700
7.683850	1	0.004240
7.700517	1	0.003040
7.717183	1	0.001510
7.733850	1	0.000420
7.750517	1	-0.000300
7.767183	1	-0.000800
7.783850	1	-0.000530
7.800517	1	0.000860
7.817183	1	0.003200
7.833850	1	0.005700
7.850517	1	0.007190
7.867183	1	0.007840
7.883850	1	0.009840
7.900517	1	0.015100
7.917183	1	0.022670
7.933850	1	0.029570
7.950517	1	0.033990
7.967183	1	0.036480
7.983850	1	0.038150
8.000517	1	0.039500
8.017183	1	0.041130
8.033850	1	0.044280
8.050517	1	0.049280
8.067183	1	0.054590
8.083850	1	0.058670
8.100517	1	0.061750
8.117183	1	0.065260
8.133850	1	0.070520
8.150517	1	0.078330
8.167183	1	0.088500
8.183850	1	0.099780
8.200517	1	0.111380
8.217183	1	0.124020
8.233850	1	0.137940
8.250517	1	0.151690
8.267183	1	0.164270
8.283850	1	0.175730
8.300517	1	0.185700
8.317183	1	0.194040
8.333850	1	0.202630
8.350517	1	0.214920
8.367183	1	0.232810
8.383850	1	0.253910
8.400517	1	0.273640
8.417183	1	0.290090
8.433850	1	0.304970
8.450517	1	0.320400
8.467183	1	0.336330
8.483850	1	0.350580
8.500517	1	0.360360
8.517183	1	0.364150
8.533850	1	0.362770
8.550517	1	0.359000
8.567183	1	0.356630
8.583850	1	0.359190
8.600517	1	0.367390
8.617183	1	0.377980
8.633850	1	0.386240
8.650517	1	0.389840
8.667183	1	0.389550
8.683850	1	0.386860
8.700517	1	0.383820
8.717183	1	0.383810
8.733850	1	0.388900
8.750517	1	0.398180
8.767183	1	0.409760
8.783850	1	0.422040
8.800517	1	0.433200
8.817183	1	0.441570
8.833850	1	0.446810
8.850517	1	0.450520
8.867183	1	0.455070
8.883850	1	0.462760
8.900517	1	0.475880
8.917183	1	0.496630
8.933850	1	0.526960
8.950517	1	0.568600
8.967183	1	0.622660
8.983850	1	0.688820
9.000517	1	0.765930
9.017183	1	0.853440
9.033850	1	0.951630
9.050517	1	1.060040
9.067183	1	1.176540
9.083850	1	1.299980
9.100517	1	1.437170
9.117183	1	1.612930
9.133850	1	1.881110
9.150517	1	2.335920
9.167183	1	3.124070
9.183850	1	4.453160
9.200517	1	6.589320
9.217183	1	9.844240
9.233850	1	14.551540
9.250517	1	21.028820
9.267183	1	29.528760
9.283850	1	40.186820
9.300517	1	52.974680
9.317183	1	67.672440
9.333850	1	83.867780
9.350517	1	100.980760
9.367183	1	118.314620
9.383850	1	135.125420
9.400517	1	150.693810
9.417183	1	164.390320
9.433850	1	175.729700
9.450517	1	184.404820
9.467183	1	190.296180
9.483850	1	193.456200
9.500517	1	194.075550
9.517183	1	192.444440
9.533850	1	188.914480
9.550517	1	183.860590
9.567183	1	177.647740
9.583850	1	170.610020
9.600517	1	163.042360
9.617183	1	155.196670
9.633850	1	147.277920
9.650517	1	139.443650
9.667183	1	131.809840
9.683850	1	124.459000
9.700517	1	117.446410
9.717183	1	110.805730
9.733850	1	104.554730
9.750517	1	98.698170
9.767183	1	93.229590
9.783850	1	88.134510
9.800517	1	83.394500
9.817183	1	78.990630
9.833850	1	74.904410
9.850517	1	71.116780
9.867183	1	67.607770
9.883850	1	64.357460
9.900517	1	61.346890
9.917183	1	58.558430
9.933850	1	55.976410
9.950517	1	53.587870
9.967183	1	51.383620
9.983850	1	49.358280
10.000517	1	47.508400
10.017183	1	45.831370
10.033850	1	44.324740
10.050517	1	42.985230
10.067183	1	41.808740
10.083850	1	40.792960
10.100517	1	39.941070
10.117183	1	39.262140
10.133850	1	38.768860
10.150517	1	38.476420
10.167183	1	38.402790
10.183850	1	38.569580
10.200517	1	39.004130
10.217183	1	39.742470
10.233850	1	40.831170
10.250517	1	42.325120
10.267183	1	44.280510
10.283850	1	46.744570
10.300517	1	49.745590
10.317183	1	53.283970
10.333850	1	57.322500
10.350517	1	61.778810
10.367183	1	66.524430
10.383850	1	71.390490
10.400517	1	76.178480
10.417183	1	80.674490
10.433850	1	84.666300
10.450517	1	87.960420
10.467183	1	90.396780
10.483850	1	91.861830
10.500517	1	92.298080
10.517183	1	91.707070
10.533850	1	90.147000
10.550517	1	87.724300
10.567183	1	84.578170
10.583850	1	80.863770
10.600517	1	76.740230
10.617183	1	72.362930
10.633850	1	67.876140
10.650517	1	63.404820
10.667183	1	59.049450
10.683850	1	54.885890
10.700517	1	50.967780
10.717183	1	47.328830
10.733850	1	43.985350
10.750517	1	40.938370
10.767183	1	38.177060
10.783850	1	35.683900
10.800517	1	33.437890
10.817183	1	31.414980
10.833850	1	29.588940
10.850517	1	27.933450
10.867183	1	26.423600
10.883850	1	25.037720
10.900517	1	23.759500
10.917183	1	22.576770
10.933850	1	21.476850
10.950517	1	20.444440
10.967183	1	19.465210
10.983850	1	18.529580
11.000517	1	17.632000
11.017183	1	16.769450
11.033850	1	15.940490
11.050517	1	15.143840
11.067183	1	14.377750
11.083850	1	13.640850
11.100517	1	12.933790
11.117183	1	12.259100
11.133850	1	11.617740
11.150517	1	11.006420
11.167183	1	10.419920
11.183850	1	9.855370
11.200517	1	9.313800
11.217183	1	8.797150
11.233850	1	8.304440
11.250517	1	7.833230
11.267183	1	7.383780
11.283850	1	6.957920
11.300517	1	6.555040
11.317183	1	6.172010
11.333850	1	5.806640
11.350517	1	5.459940
11.367183	1	5.134960
11.383850	1	4.833160
11.400517	1	4.552500
11.417183	1	4.289200
11.433850	1	4.040780
11.450517	1	3.807400
11.467183	1	3.591090
11.483850	1	3.393090
11.500517	1	3.212200
11.517183	1	3.045620
11.533850	1	2.891110
11.550517	1	2.748170
11.567183	1	2.616990
11.583850	1	2.496920
11.600517	1	2.387170
11.617183	1	2.288160
11.633850	1	2.200140
11.650517	1	2.120670
11.667183	1	2.045310
11.683850	1	1.971790
11.700517	1	1.901630
11.717183	1	1.837160
11.733850	1	1.779220
11.750517	1	1.727560
11.767183	1	1.681100
11.783850	1	1.638060
11.800517	1	1.597360
11.817183	1	1.559190
11.833850	1	1.523990
11.850517	1	1.491360
11.867183	1	1.460710
11.883850	1	1.432750
11.900517	1	1.409700
11.917183	1	1.392650
11.933850	1	1.379240
11.950517	1	1.365080
11.967183	1	1.347200
11.983850	1	1.325910
12.000517	1	1.304060
12.017183	1	1.284640
12.033850	1	1.268390
12.050517	1	1.253530
12.067183	1	1.237470
12.083850	1	1.218680
12.100517	1	1.197580
12.117183	1	1.176990
12.133850	1	1.160570
12.150517	1	1.149290
12.167183	1	1.140400
12.183850	1	1.130120
12.200517	1	1.116560
12.217183	1	1.100160
12.233850	1	1.081660
12.250517	1	1.060680
12.267183	1	1.037430
12.283850	1	1.014790
12.300517	1	0.997060
12.317183	1	0.986340
12.333850	1	0.981000
12.350517	1	0.977400
12.367183	1	0.972160
12.383850	1	0.963590
12.400517	1	0.953540
12.417183	1	0.946120
12.433850	1	0.942290
12.450517	1	0.938150
12.467183	1	0.929270
12.483850	1	0.914020
12.500517	1	0.893670
12.517183	1	0.871740
12.533850	1	0.852390
12.550517	1	0.838350
12.567183	1	0.829660
12.583850	1	0.824190
12.600517	1	0.819920
12.617183	1	0.815570
12.633850	1	0.809810
12.650517	1	0.801600
12.667183	1	0.791440
12.683850	1	0.781430
12.700517	1	0.773980
12.717183	1	0.770080
12.733850	1	0.768630
12.750517	1	0.768110
12.767183	1	0.768500
12.783850	1	0.770320
12.800517	1	0.772960
12.817183	1	0.774480
12.833850	1	0.772720
12.850517	1	0.767580
12.867183	1	0.761830
12.883850	1	0.759170
12.900517	1	0.762610
12.917183	1	0.773390
12.933850	1	0.790040
12.950517	1	0.808850
12.967183	1	0.825990
12.983850	1	0.839050
13.000517	1	0.846800
13.017183	1	0.848850
13.033850	1	0.846340
13.050517	1	0.841810
13.067183	1	0.837710
13.083850	1	0.835130
13.100517	1	0.833610
13.117183	1	0.831750
13.133850	1	0.828290
13.150517	1	0.822950
13.167183	1	0.815930
13.183850	1	0.807100
13.200517	1	0.796570
13.217183	1	0.785600
13.233850	1	0.775720
13.250517	1	0.766780
13.267183	1	0.756020
13.283850	1	0.740460
13.300517	1	0.720690
13.317183	1	0.700590
13.333850	1	0.684490
13.350517	1	0.675250
13.367183	1	0.673050
13.383850	1	0.674930
13.400517	1	0.676530
13.417183	1	0.674130
13.433850	1	0.665660
13.450517	1	0.651420
13.467183	1	0.634380
13.483850	1	0.618660
13.500517	1	0.606670
13.517183	1	0.598150
13.533850	1	0.591820
13.550517	1	0.586640
13.567183	1	0.581610
13.583850	1	0.576040
13.600517	1	0.569990
13.617183	1	0.563960
13.633850	1	0.558850
13.650517	1	0.555270
13.667183	1	0.552690
13.683850	1	0.550140
13.700517	1	0.547310
13.717183	1	0.544740
13.733850	1	0.543350
13.750517	1	0.543220
13.767183	1	0.543360
13.783850	1	0.542800
13.800517	1	0.541670
13.817183	1	0.540940
13.833850	1	0.540720
13.850517	1	0.539510
13.867183	1	0.535770
13.883850	1	0.529740
13.900517	1	0.523310
13.917183	1	0.518430
13.933850	1	0.515780
13.950517	1	0.514710
13.967183	1	0.514350
13.983850	1	0.514050
14.000517	1	0.512780
14.017183	1	0.509770
14.033850	1	0.505320
14.050517	1	0.500000
14.067183	1	0.493810
14.083850	1	0.486730
14.100517	1	0.478800
14.117183	1	0.469580
14.133850	1	0.459080
14.150517	1	0.449240
14.167183	1	0.442920
14.183850	1	0.441540
14.200517	1	0.443800
14.217183	1	0.447380
14.233850	1	0.451130
14.250517	1	0.454210
14.267183	1	0.455130
14.283850	1	0.452600
14.300517	1	0.446020
14.317183	1	0.435640
14.333850	1	0.423030
14.350517	1	0.410930
14.367183	1	0.401760
14.383850	1	0.397090
14.400517	1	0.397490
14.417183	1	0.401390
14.433850	1	0.405000
14.450517	1	0.405180
14.467183	1	0.401710
14.483850	1	0.395810
14.500517	1	0.388000
14.517183	1	0.379260
14.533850	1	0.371540
14.550517	1	0.364480
14.567183	1	0.354450
14.583850	1	0.339220
14.600517	1	0.321760
14.617183	1	0.308170
14.633850	1	0.302700
14.650517	1	0.304790
14.667183	1	0.310360
14.683850	1	0.315850
14.700517	1	0.319830
14.717183	1	0.321330
14.733850	1	0.319420
14.750517	1	0.314230
14.767183	1	0.306470
14.783850	1	0.296680
14.800517	1	0.284580
14.817183	1	0.270200
14.833850	1	0.256610
14.850517	1	0.248760
14.867183	1	0.248200
14.883850	1	0.251520
14.900517	1	0.254060
14.917183	1	0.253470
14.933850	1	0.250600
14.950517	1	0.247810
14.967183	1	0.245940
14.983850	1	0.243990
15.000517	1	0.241510
15.017183	1	0.239290
15.033850	1	0.238430
15.050517	1	0.239490
15.067183	1	0.241320
15.083850	1	0.241850
15.100517	1	0.240680
15.117183	1	0.239300
15.133850	1	0.239060
15.150517	1	0.239020
15.167183	1	0.236300
15.183850	1	0.229700
15.200517	1	0.222120
15.217183	1	0.217420
15.233850	1	0.216850
15.250517	1	0.219450
15.267183	1	0.223440
15.283850	1	0.226620
15.300517	1	0.227350
15.317183	1	0.226020
15.333850	1	0.225000
15.350517	1	0.226580
15.367183	1	0.230780
15.383850	1	0.234660
15.400517	1	0.234880
15.417183	1	0.230480
15.433850	1	0.222490
15.450517	1	0.212210
15.467183	1	0.201270
15.483850	1	0.192490
15.500517	1	0.187950
15.517183	1	0.186340
15.533850	1	0.185050
15.550517	1	0.183880
15.567183	1	0.184240
15.583850	1	0.186940
15.600517	1	0.192440
15.617183	1	0.200890
15.633850	1	0.210830
15.650517	1	0.219370
15.667183	1	0.224940
15.683850	1	0.229520
15.700517	1	0.236500
15.717183	1	0.246770
15.733850	1	0.258250
15.750517	1	0.268720
15.767183	1	0.277430
15.783850	1	0.285080
15.800517	1	0.293280
15.817183	1	0.302180
15.833850	1	0.309620
15.850517	1	0.314240
15.867183	1	0.316810
15.883850	1	0.318190
15.900517	1	0.318370
15.917183	1	0.317270
15.933850	1	0.315350
15.950517	1	0.312910
15.967183	1	0.309750
15.983850	1	0.305610
16.000517	1	0.299870
16.017183	1	0.292400
16.033850	1	0.284310
16.050517	1	0.276660
16.067183	1	0.269420
16.083850	1	0.262700
16.100517	1	0.257370
16.117183	1	0.253590
16.133850	1	0.249430
16.150517	1	0.242810
16.167183	1	0.233760
16.183850	1	0.222530
16.200517	1	0.208090
16.217183	1	0.190980
16.233850	1	0.175540
16.250517	1	0.166920
16.267183	1	0.166530
16.283850	1	0.171310
16.300517	1	0.176190
16.317183	1	0.177430
16.333850	1	0.174470
16.350517	1	0.168660
16.367183	1	0.161770
16.383850	1	0.156460
16.400517	1	0.155600
16.417183	1	0.159860
16.433850	1	0.166840
16.450517	1	0.173130
16.467183	1	0.177220
16.483850	1	0.179860
16.500517	1	0.181730
16.517183	1	0.181970
16.533850	1	0.179630
16.550517	1	0.176180
16.567183	1	0.174510
16.583850	1	0.175630
16.600517	1	0.178770
16.617183	1	0.184090
16.633850	1	0.192130
16.650517	1	0.201640
16.667183	1	0.210000
16.683850	1	0.215630
16.700517	1	0.218200
16.717183	1	0.217100
16.733850	1	0.212220
16.750517	1	0.205460
16.767183	1	0.199750
16.783850	1	0.196800
16.800517	1	0.196950
16.817183	1	0.199810
16.833850	1	0.204170
16.850517	1	0.208070
16.867183	1	0.209150
16.883850	1	0.205840
16.900517	1	0.198890
16.917183	1	0.190820
16.933850	1	0.183760
16.950517	1	0.178120
16.967183	1	0.173540
16.983850	1	0.169660
17.000517	1	0.166360
17.017183	1	0.164690
17.033850	1	0.165810
17.050517	1	0.169520
17.067183	1	0.174910
17.083850	1	0.181240
17.100517	1	0.187620
17.117183	1	0.192320
17.133850	1	0.192720
17.150517	1	0.186880
17.167183	1	0.175480
17.183850	1	0.160970
17.200517	1	0.145500
17.217183	1	0.130870
17.233850	1	0.119510
17.250517	1	0.113820
17.267183	1	0.114450
17.283850	1	0.120320
17.300517	1	0.130200
17.317183	1	0.142590
17.333850	1	0.154520
17.350517	1	0.162960
17.367183	1	0.167280
17.383850	1	0.168560
17.400517	1	0.167290
17.417183	1	0.164100
17.433850	1	0.161380
17.450517	1	0.161570
17.467183	1	0.165100
17.483850	1	0.170830
17.500517	1	0.176690
17.517183	1	0.180310
17.533850	1	0.179770
17.550517	1	0.174310
17.567183	1	0.165670
17.583850	1	0.158450
17.600517	1	0.157300
17.617183	1	0.163160
17.633850	1	0.172530
17.650517	1	0.180630
17.667183	1	0.184840
17.683850	1	0.185730
17.700517	1	0.185530
17.717183	1	0.185770
17.733850	1	0.186420
17.750517	1	0.186490
17.767183	1	0.185210
17.783850	1	0.183360
17.800517	1	0.183170
17.817183	1	0.186120
17.833850	1	0.192250
17.850517	1	0.200600
17.867183	1	0.208000
17.883850	1	0.209700
17.900517	1	0.203610
17.917183	1	0.192560
17.933850	1	0.181830
17.950517	1	0.175340
17.967183	1	0.174020
17.983850	1	0.176260
18.000517	1	0.178910
18.017183	1	0.178790
18.033850	1	0.174100
18.050517	1	0.165130
18.067183	1	0.154760
18.083850	1	0.146560
18.100517	1	0.141130
18.117183	1	0.136630
18.133850	1	0.132890
18.150517	1	0.131000
18.167183	1	0.130860
18.183850	1	0.131510
18.200517	1	0.132120
18.217183	1	0.131490
18.233850	1	0.128030
18.250517	1	0.120840
18.267183	1	0.110910
18.283850	1	0.100300
18.300517	1	0.090380
18.317183	1	0.082170
18.333850	1	0.077800
18.350517	1	0.078820
18.367183	1	0.083290
18.383850	1	0.086950
18.400517	1	0.087450
18.417183	1	0.086140
18.433850	1	0.085850
18.450517	1	0.087790
18.467183	1	0.090950
18.483850	1	0.093130
18.500517	1	0.091970
18.517183	1	0.087080
18.533850	1	0.080770
18.550517	1	0.075800
18.567183	1	0.073960
18.583850	1	0.075960
18.600517	1	0.080760
18.617183	1	0.085990
18.633850	1	0.089510
18.650517	1	0.090520
18.667183	1	0.089250
18.683850	1	0.085800
18.700517	1	0.079970
18.717183	1	0.072500
18.733850	1	0.065480
18.750517	1	0.061320
18.767183	1	0.061470
18.783850	1	0.065470
18.800517	1	0.070600
18.817183	1	0.073920
18.833850	1	0.074820
18.850517	1	0.074640
18.867183	1	0.074750
18.883850	1	0.075380
18.900517	1	0.075760
18.917183	1	0.075870
18.933850	1	0.076430
18.950517	1	0.077210
18.967183	1	0.077180
18.983850	1	0.075950
19.000517	1	0.074130
19.017183	1	0.072790
19.033850	1	0.072500
19.050517	1	0.072950
19.067183	1	0.073950
19.083850	1	0.075910
19.100517	1	0.078310
19.117183	1	0.079330
19.133850	1	0.078210
19.150517	1	0.076520
19.167183	1	0.076260
19.183850	1	0.077770
19.200517	1	0.080410
19.217183	1	0.083800
19.233850	1	0.086540
19.250517	1	0.086450
19.267183	1	0.083200
19.283850	1	0.079210
19.300517	1	0.077020
19.317183	1	0.076200
19.333850	1	0.074460
19.350517	1	0.071170
19.367183	1	0.067410
19.383850	1	0.063880
19.400517	1	0.060320
19.417183	1	0.056520
19.433850	1	0.053720
19.450517	1	0.054540
19.467183	1	0.059970
19.483850	1	0.067980
19.500517	1	0.075950
19.517183	1	0.082420
19.533850	1	0.086600
19.550517	1	0.087940
19.567183	1	0.086290
19.583850	1	0.082270
19.600517	1	0.077530
19.617183	1	0.074080
19.633850	1	0.072720
19.650517	1	0.072830
19.667183	1	0.074110
19.683850	1	0.076860
19.700517	1	0.080030
19.717183	1	0.081100
19.733850	1	0.079210
19.750517	1	0.075960
19.767183	1	0.072250
19.783850	1	0.067200
19.800517	1	0.060190
19.817183	1	0.052390
19.833850	1	0.046430
19.850517	1	0.044740
19.867183	1	0.048380
19.883850	1	0.056240
19.900517	1	0.064720
19.917183	1	0.069790
19.933850	1	0.070090
19.950517	1	0.067330
19.967183	1	0.064620
19.983850	1	0.064710
20.000517	1	0.067800
