# Supplementary material for: Targeted protein degradation systems to enhance Wnt signaling
Source: eLife. 2024 Jun 7;13:RP93908. doi: 10.7554/eLife.93908 (PMC11161174; doi:10.7554/eLife.93908)
Supplement: Figure 1—figure supplement 1—source data 1. [file elife-93908-fig1-figsupp1-data1.zip › mASGR1-CRD-8M24-Fab_Chromatography.txt]

URL	chrom://thermoelectronn/ChromeleonLocal/Partha/20230112_ASGR1-2_8M24_8G8.seq/212.smp/UV_VIS_1.channel
Channel	UV_VIS_1

Injection Information:
Data Vault	ChromeleonLocal
Sequence	20230112_ASGR1-2_8M24_8G8
Name	8M24_MouseASGR1CBD
Number	8
Position	R:E7
Comment	
Processing Method	Reversed Phase HPLC Process
Instrument Method	TSK-G3000 SEC 0.3ml_min 20 min
Type	Unknown
Status	Finished
Inject Time	1/12/2023 7:28:04 PM -08:00
Volume (µl)	25.00
Dilution Factor	1.0000
Weight	1.0000

Raw Data Information:
Time Min. (min)	0.017433
Time Max. (min)	20.000767
Data Points	1200
Detector	UV
Generating Data System	Chromeleon 7.2.10.23925
Exporting Data System	Chromeleon 7.2.10.0
Operator	Instrument Controller
Signal Quantity	Absorbance
Signal Unit	mAU
Signal Min.	-0.169180
Signal Max.	331.445170
Channel	UV_VIS_1
Driver Name	Thermo.Vanquish.VWD.dll
Channel Type	Evaluation
Min. Step (s)	1
Max. Step (s)	1
Average Step (s)	1

Signal Parameter Information:
Signal Info	WVL:280 nm

Raw Data:
Time (min)	Step (s)	Value (mAU)
0.017433	n.a.	0.000000
0.034100	1	-0.000420
0.050767	1	-0.002680
0.067433	1	-0.008120
0.084100	1	-0.015860
0.100767	1	-0.022710
0.117433	1	-0.025600
0.134100	1	-0.024550
0.150767	1	-0.022430
0.167433	1	-0.020690
0.184100	1	-0.017560
0.200767	1	-0.011200
0.217433	1	-0.003070
0.234100	1	0.003040
0.250767	1	0.004740
0.267433	1	0.002540
0.284100	1	-0.001810
0.300767	1	-0.006560
0.317433	1	-0.009810
0.334100	1	-0.009810
0.350767	1	-0.006480
0.367433	1	-0.001760
0.384100	1	0.001910
0.400767	1	0.002780
0.417433	1	0.000690
0.434100	1	-0.003160
0.450767	1	-0.008140
0.467433	1	-0.014140
0.484100	1	-0.019900
0.500767	1	-0.023610
0.517433	1	-0.024980
0.534100	1	-0.024760
0.550767	1	-0.023460
0.567433	1	-0.021640
0.584100	1	-0.020220
0.600767	1	-0.019360
0.617433	1	-0.018040
0.634100	1	-0.015160
0.650767	1	-0.011370
0.667433	1	-0.008760
0.684100	1	-0.008790
0.700767	1	-0.011510
0.717433	1	-0.016280
0.734100	1	-0.022310
0.750767	1	-0.029310
0.767433	1	-0.037400
0.784100	1	-0.045660
0.800767	1	-0.052160
0.817433	1	-0.056130
0.834100	1	-0.058900
0.850767	1	-0.061920
0.867433	1	-0.064800
0.884100	1	-0.065870
0.900767	1	-0.063690
0.917433	1	-0.057910
0.934100	1	-0.050030
0.950767	1	-0.042720
0.967433	1	-0.038250
0.984100	1	-0.037410
1.000767	1	-0.039550
1.017433	1	-0.042740
1.034100	1	-0.043690
1.050767	1	-0.039500
1.067433	1	-0.030350
1.084100	1	-0.019920
1.100767	1	-0.013010
1.117433	1	-0.012640
1.134100	1	-0.018910
1.150767	1	-0.029740
1.167433	1	-0.041760
1.184100	1	-0.051120
1.200767	1	-0.055420
1.217433	1	-0.055120
1.234100	1	-0.051660
1.250767	1	-0.045810
1.267433	1	-0.039740
1.284100	1	-0.037090
1.300767	1	-0.039230
1.317433	1	-0.044250
1.334100	1	-0.049590
1.350767	1	-0.053320
1.367433	1	-0.053970
1.384100	1	-0.051380
1.400767	1	-0.047110
1.417433	1	-0.043020
1.434100	1	-0.039940
1.450767	1	-0.037360
1.467433	1	-0.034700
1.484100	1	-0.032930
1.500767	1	-0.033690
1.517433	1	-0.037400
1.534100	1	-0.043450
1.550767	1	-0.051090
1.567433	1	-0.058500
1.584100	1	-0.063640
1.600767	1	-0.066910
1.617433	1	-0.070520
1.634100	1	-0.075200
1.650767	1	-0.079440
1.667433	1	-0.081050
1.684100	1	-0.078930
1.700767	1	-0.074130
1.717433	1	-0.068890
1.734100	1	-0.064710
1.750767	1	-0.062460
1.767433	1	-0.062520
1.784100	1	-0.063850
1.800767	1	-0.064450
1.817433	1	-0.063500
1.834100	1	-0.062630
1.850767	1	-0.064100
1.867433	1	-0.067750
1.884100	1	-0.071160
1.900767	1	-0.072190
1.917433	1	-0.070450
1.934100	1	-0.067280
1.950767	1	-0.064960
1.967433	1	-0.065310
1.984100	1	-0.068280
2.000767	1	-0.071720
2.017433	1	-0.073320
2.034100	1	-0.072720
2.050767	1	-0.070880
2.067433	1	-0.067400
2.084100	1	-0.060640
2.100767	1	-0.050930
2.117433	1	-0.041130
2.134100	1	-0.033800
2.150767	1	-0.029850
2.167433	1	-0.029700
2.184100	1	-0.033650
2.200767	1	-0.040560
2.217433	1	-0.047840
2.234100	1	-0.053410
2.250767	1	-0.056560
2.267433	1	-0.057520
2.284100	1	-0.057570
2.300767	1	-0.058370
2.317433	1	-0.060470
2.334100	1	-0.063750
2.350767	1	-0.068480
2.367433	1	-0.074520
2.384100	1	-0.080830
2.400767	1	-0.086380
2.417433	1	-0.090320
2.434100	1	-0.092360
2.450767	1	-0.092870
2.467433	1	-0.091800
2.484100	1	-0.089030
2.500767	1	-0.085540
2.517433	1	-0.081880
2.534100	1	-0.077370
2.550767	1	-0.072900
2.567433	1	-0.071570
2.584100	1	-0.075010
2.600767	1	-0.081370
2.617433	1	-0.087520
2.634100	1	-0.091830
2.650767	1	-0.094580
2.667433	1	-0.096500
2.684100	1	-0.098350
2.700767	1	-0.100760
2.717433	1	-0.103180
2.734100	1	-0.103780
2.750767	1	-0.101450
2.767433	1	-0.096870
2.784100	1	-0.091970
2.800767	1	-0.089110
2.817433	1	-0.089230
2.834100	1	-0.090330
2.850767	1	-0.089680
2.867433	1	-0.087440
2.884100	1	-0.085100
2.900767	1	-0.081880
2.917433	1	-0.076540
2.934100	1	-0.070790
2.950767	1	-0.068300
2.967433	1	-0.070720
2.984100	1	-0.075800
3.000767	1	-0.080000
3.017433	1	-0.082300
3.034100	1	-0.083990
3.050767	1	-0.085710
3.067433	1	-0.087360
3.084100	1	-0.089120
3.100767	1	-0.091180
3.117433	1	-0.093380
3.134100	1	-0.095660
3.150767	1	-0.098480
3.167433	1	-0.102130
3.184100	1	-0.106170
3.200767	1	-0.109420
3.217433	1	-0.109940
3.234100	1	-0.106610
3.250767	1	-0.101350
3.267433	1	-0.098410
3.284100	1	-0.100220
3.300767	1	-0.104040
3.317433	1	-0.104480
3.334100	1	-0.099880
3.350767	1	-0.094030
3.367433	1	-0.090810
3.384100	1	-0.090270
3.400767	1	-0.090400
3.417433	1	-0.090310
3.434100	1	-0.090540
3.450767	1	-0.092000
3.467433	1	-0.095150
3.484100	1	-0.099090
3.500767	1	-0.102090
3.517433	1	-0.103400
3.534100	1	-0.103860
3.550767	1	-0.104500
3.567433	1	-0.104910
3.584100	1	-0.102930
3.600767	1	-0.096990
3.617433	1	-0.088880
3.634100	1	-0.083070
3.650767	1	-0.082030
3.667433	1	-0.083660
3.684100	1	-0.084450
3.700767	1	-0.083390
3.717433	1	-0.081800
3.734100	1	-0.081320
3.750767	1	-0.083220
3.767433	1	-0.087750
3.784100	1	-0.092800
3.800767	1	-0.095350
3.817433	1	-0.095200
3.834100	1	-0.095350
3.850767	1	-0.098580
3.867433	1	-0.104690
3.884100	1	-0.110690
3.900767	1	-0.114130
3.917433	1	-0.115670
3.934100	1	-0.117730
3.950767	1	-0.121710
3.967433	1	-0.126940
3.984100	1	-0.131490
4.000767	1	-0.133980
4.017433	1	-0.134440
4.034100	1	-0.133380
4.050767	1	-0.131510
4.067433	1	-0.130250
4.084100	1	-0.131000
4.100767	1	-0.133290
4.117433	1	-0.134630
4.134100	1	-0.133130
4.150767	1	-0.129500
4.167433	1	-0.125590
4.184100	1	-0.122350
4.200767	1	-0.119150
4.217433	1	-0.115240
4.234100	1	-0.111880
4.250767	1	-0.110900
4.267433	1	-0.111870
4.284100	1	-0.113260
4.300767	1	-0.115150
4.317433	1	-0.118720
4.334100	1	-0.123610
4.350767	1	-0.127180
4.367433	1	-0.127320
4.384100	1	-0.124680
4.400767	1	-0.121500
4.417433	1	-0.120090
4.434100	1	-0.121360
4.450767	1	-0.123330
4.467433	1	-0.122900
4.484100	1	-0.120090
4.500767	1	-0.118330
4.517433	1	-0.119850
4.534100	1	-0.122390
4.550767	1	-0.121710
4.567433	1	-0.116290
4.584100	1	-0.108290
4.600767	1	-0.101300
4.617433	1	-0.098850
4.634100	1	-0.103020
4.650767	1	-0.112990
4.667433	1	-0.125660
4.684100	1	-0.137670
4.700767	1	-0.146440
4.717433	1	-0.149990
4.734100	1	-0.147080
4.750767	1	-0.138880
4.767433	1	-0.129040
4.784100	1	-0.120750
4.800767	1	-0.115490
4.817433	1	-0.114230
4.834100	1	-0.117480
4.850767	1	-0.124500
4.867433	1	-0.133110
4.884100	1	-0.139750
4.900767	1	-0.140720
4.917433	1	-0.135380
4.934100	1	-0.127140
4.950767	1	-0.120050
4.967433	1	-0.115420
4.984100	1	-0.111960
5.000767	1	-0.108120
5.017433	1	-0.104250
5.034100	1	-0.102620
5.050767	1	-0.105680
5.067433	1	-0.113430
5.084100	1	-0.122980
5.100767	1	-0.131320
5.117433	1	-0.137700
5.134100	1	-0.142430
5.150767	1	-0.144670
5.167433	1	-0.143330
5.184100	1	-0.138970
5.200767	1	-0.132580
5.217433	1	-0.124260
5.234100	1	-0.114900
5.250767	1	-0.107340
5.267433	1	-0.103080
5.284100	1	-0.100160
5.300767	1	-0.096620
5.317433	1	-0.093450
5.334100	1	-0.091960
5.350767	1	-0.091540
5.367433	1	-0.090910
5.384100	1	-0.089200
5.400767	1	-0.085690
5.417433	1	-0.079870
5.434100	1	-0.072410
5.450767	1	-0.065480
5.467433	1	-0.061200
5.484100	1	-0.060190
5.500767	1	-0.061940
5.517433	1	-0.065920
5.534100	1	-0.071830
5.550767	1	-0.078600
5.567433	1	-0.084930
5.584100	1	-0.091490
5.600767	1	-0.099980
5.617433	1	-0.109760
5.634100	1	-0.117920
5.650767	1	-0.122030
5.667433	1	-0.121640
5.684100	1	-0.118170
5.700767	1	-0.114650
5.717433	1	-0.114320
5.734100	1	-0.118060
5.750767	1	-0.123430
5.767433	1	-0.126530
5.784100	1	-0.124440
5.800767	1	-0.116140
5.817433	1	-0.103040
5.834100	1	-0.089390
5.850767	1	-0.080810
5.867433	1	-0.080120
5.884100	1	-0.085260
5.900767	1	-0.091810
5.917433	1	-0.096980
5.934100	1	-0.101170
5.950767	1	-0.106090
5.967433	1	-0.112060
5.984100	1	-0.118020
6.000767	1	-0.123080
6.017433	1	-0.126300
6.034100	1	-0.125680
6.050767	1	-0.119320
6.067433	1	-0.108050
6.084100	1	-0.095860
6.100767	1	-0.087400
6.117433	1	-0.085700
6.134100	1	-0.090980
6.150767	1	-0.100440
6.167433	1	-0.110360
6.184100	1	-0.118810
6.200767	1	-0.125440
6.217433	1	-0.129920
6.234100	1	-0.131910
6.250767	1	-0.131930
6.267433	1	-0.131220
6.284100	1	-0.130770
6.300767	1	-0.130730
6.317433	1	-0.131100
6.334100	1	-0.131810
6.350767	1	-0.132460
6.367433	1	-0.132690
6.384100	1	-0.132180
6.400767	1	-0.130350
6.417433	1	-0.127620
6.434100	1	-0.126400
6.450767	1	-0.129020
6.467433	1	-0.135160
6.484100	1	-0.142670
6.500767	1	-0.148630
6.517433	1	-0.149830
6.534100	1	-0.145020
6.550767	1	-0.136910
6.567433	1	-0.129720
6.584100	1	-0.125190
6.600767	1	-0.123170
6.617433	1	-0.124250
6.634100	1	-0.128930
6.650767	1	-0.135420
6.667433	1	-0.141300
6.684100	1	-0.146240
6.700767	1	-0.151100
6.717433	1	-0.155390
6.734100	1	-0.156830
6.750767	1	-0.153970
6.767433	1	-0.149260
6.784100	1	-0.147730
6.800767	1	-0.151940
6.817433	1	-0.159590
6.834100	1	-0.166350
6.850767	1	-0.169180
6.867433	1	-0.167340
6.884100	1	-0.162560
6.900767	1	-0.158120
6.917433	1	-0.156400
6.934100	1	-0.157640
6.950767	1	-0.160780
6.967433	1	-0.164450
6.984100	1	-0.167530
7.000767	1	-0.169020
7.017433	1	-0.168160
7.034100	1	-0.165470
7.050767	1	-0.162770
7.067433	1	-0.161860
7.084100	1	-0.163480
7.100767	1	-0.166660
7.117433	1	-0.168990
7.134100	1	-0.168430
7.150767	1	-0.164640
7.167433	1	-0.158560
7.184100	1	-0.151540
7.200767	1	-0.145150
7.217433	1	-0.140760
7.234100	1	-0.138460
7.250767	1	-0.136930
7.267433	1	-0.134970
7.284100	1	-0.132790
7.300767	1	-0.131520
7.317433	1	-0.131800
7.334100	1	-0.133740
7.350767	1	-0.137860
7.367433	1	-0.144090
7.384100	1	-0.150400
7.400767	1	-0.154740
7.417433	1	-0.156500
7.434100	1	-0.155450
7.450767	1	-0.151500
7.467433	1	-0.145030
7.484100	1	-0.136560
7.500767	1	-0.127380
7.517433	1	-0.119870
7.534100	1	-0.115820
7.550767	1	-0.115390
7.567433	1	-0.117890
7.584100	1	-0.122120
7.600767	1	-0.126210
7.617433	1	-0.128880
7.634100	1	-0.131410
7.650767	1	-0.136370
7.667433	1	-0.144210
7.684100	1	-0.153080
7.700767	1	-0.161090
7.717433	1	-0.166040
7.734100	1	-0.165870
7.750767	1	-0.160820
7.767433	1	-0.153230
7.784100	1	-0.146120
7.800767	1	-0.142290
7.817433	1	-0.142380
7.834100	1	-0.143860
7.850767	1	-0.143220
7.867433	1	-0.138980
7.884100	1	-0.132180
7.900767	1	-0.124800
7.917433	1	-0.118740
7.934100	1	-0.115600
7.950767	1	-0.116460
7.967433	1	-0.121340
7.984100	1	-0.128570
8.000767	1	-0.134790
8.017433	1	-0.137320
8.034100	1	-0.136780
8.050767	1	-0.136090
8.067433	1	-0.136570
8.084100	1	-0.136930
8.100767	1	-0.135870
8.117433	1	-0.132900
8.134100	1	-0.128370
8.150767	1	-0.124850
8.167433	1	-0.126170
8.184100	1	-0.132890
8.200767	1	-0.140910
8.217433	1	-0.145620
8.234100	1	-0.146020
8.250767	1	-0.144650
8.267433	1	-0.144770
8.284100	1	-0.147050
8.300767	1	-0.148760
8.317433	1	-0.146530
8.334100	1	-0.139460
8.350767	1	-0.129680
8.367433	1	-0.120170
8.384100	1	-0.112800
8.400767	1	-0.108000
8.417433	1	-0.104840
8.434100	1	-0.101230
8.450767	1	-0.095290
8.467433	1	-0.086710
8.484100	1	-0.076900
8.500767	1	-0.066560
8.517433	1	-0.053760
8.534100	1	-0.036900
8.550767	1	-0.017930
8.567433	1	-0.000110
8.584100	1	0.014790
8.600767	1	0.026310
8.617433	1	0.034710
8.634100	1	0.041120
8.650767	1	0.047580
8.667433	1	0.055810
8.684100	1	0.065760
8.700767	1	0.075460
8.717433	1	0.081560
8.734100	1	0.081510
8.750767	1	0.076870
8.767433	1	0.072620
8.784100	1	0.072680
8.800767	1	0.076830
8.817433	1	0.081900
8.834100	1	0.085940
8.850767	1	0.090560
8.867433	1	0.098230
8.884100	1	0.108380
8.900767	1	0.118030
8.917433	1	0.125350
8.934100	1	0.130630
8.950767	1	0.134590
8.967433	1	0.137540
8.984100	1	0.140820
9.000767	1	0.148000
9.017433	1	0.162150
9.034100	1	0.182940
9.050767	1	0.208040
9.067433	1	0.235170
9.084100	1	0.261540
9.100767	1	0.284050
9.117433	1	0.301780
9.134100	1	0.316760
9.150767	1	0.331630
9.167433	1	0.348620
9.184100	1	0.369740
9.200767	1	0.395520
9.217433	1	0.424380
9.234100	1	0.453740
9.250767	1	0.481090
9.267433	1	0.504340
9.284100	1	0.522020
9.300767	1	0.533150
9.317433	1	0.537410
9.334100	1	0.535730
9.350767	1	0.530740
9.367433	1	0.526190
9.384100	1	0.525280
9.400767	1	0.529170
9.417433	1	0.537350
9.434100	1	0.548570
9.450767	1	0.560980
9.467433	1	0.572850
9.484100	1	0.584730
9.500767	1	0.599960
9.517433	1	0.622780
9.534100	1	0.656120
9.550767	1	0.700690
9.567433	1	0.755900
9.584100	1	0.822250
9.600767	1	0.902630
9.617433	1	1.002150
9.634100	1	1.126590
9.650767	1	1.280770
9.667433	1	1.468490
9.684100	1	1.693630
9.700767	1	1.961370
9.717433	1	2.277170
9.734100	1	2.644350
9.750767	1	3.064150
9.767433	1	3.537660
9.784100	1	4.066440
9.800767	1	4.651790
9.817433	1	5.293980
9.834100	1	5.993060
9.850767	1	6.751530
9.867433	1	7.578290
9.884100	1	8.492850
9.900767	1	9.529330
9.917433	1	10.743970
9.934100	1	12.229760
9.950767	1	14.131790
9.967433	1	16.657280
9.984100	1	20.080470
10.000767	1	24.739700
10.017433	1	31.023490
10.034100	1	39.345920
10.050767	1	50.106270
10.067433	1	63.629350
10.084100	1	80.098700
10.100767	1	99.498460
10.117433	1	121.571220
10.134100	1	145.799420
10.150767	1	171.423180
10.167433	1	197.500880
10.184100	1	223.005560
10.200767	1	246.940510
10.217433	1	268.450820
10.234100	1	286.910780
10.250767	1	301.974990
10.267433	1	313.584400
10.284100	1	321.928340
10.300767	1	327.375860
10.317433	1	330.390480
10.334100	1	331.445170
10.350767	1	330.957160
10.367433	1	329.246290
10.384100	1	326.515740
10.400767	1	322.859550
10.417433	1	318.289760
10.434100	1	312.769680
10.450767	1	306.246930
10.467433	1	298.681860
10.484100	1	290.071130
10.500767	1	280.462820
10.517433	1	269.957740
10.534100	1	258.700810
10.550767	1	246.867500
10.567433	1	234.649880
10.584100	1	222.246520
10.600767	1	209.852270
10.617433	1	197.646980
10.634100	1	185.787510
10.650767	1	174.401620
10.667433	1	163.583390
10.684100	1	153.394220
10.700767	1	143.867570
10.717433	1	135.013240
10.734100	1	126.821390
10.750767	1	119.267830
10.767433	1	112.320110
10.784100	1	105.940960
10.800767	1	100.086760
10.817433	1	94.705570
10.834100	1	89.742380
10.850767	1	85.147920
10.867433	1	80.880360
10.884100	1	76.900570
10.900767	1	73.170550
10.917433	1	69.656770
10.934100	1	66.332770
10.950767	1	63.178120
10.967433	1	60.174570
10.984100	1	57.304120
11.000767	1	54.550560
11.017433	1	51.901180
11.034100	1	49.347240
11.050767	1	46.884740
11.067433	1	44.514260
11.084100	1	42.238060
11.100767	1	40.055810
11.117433	1	37.963810
11.134100	1	35.957890
11.150767	1	34.033880
11.167433	1	32.185480
11.184100	1	30.406310
11.200767	1	28.695000
11.217433	1	27.055350
11.234100	1	25.491000
11.250767	1	24.003450
11.267433	1	22.594120
11.284100	1	21.263350
11.300767	1	20.007420
11.317433	1	18.819830
11.334100	1	17.695370
11.350767	1	16.631610
11.367433	1	15.627730
11.384100	1	14.682830
11.400767	1	13.795310
11.417433	1	12.964330
11.434100	1	12.190670
11.450767	1	11.474220
11.467433	1	10.810720
11.484100	1	10.192800
11.500767	1	9.613280
11.517433	1	9.067760
11.534100	1	8.556400
11.550767	1	8.082140
11.567433	1	7.645570
11.584100	1	7.244070
11.600767	1	6.875010
11.617433	1	6.536300
11.634100	1	6.225050
11.650767	1	5.938090
11.667433	1	5.673200
11.684100	1	5.429310
11.700767	1	5.205670
11.717433	1	5.000830
11.734100	1	4.812370
11.750767	1	4.637410
11.767433	1	4.473020
11.784100	1	4.316410
11.800767	1	4.166680
11.817433	1	4.026670
11.834100	1	3.900430
11.850767	1	3.789010
11.867433	1	3.689690
11.884100	1	3.597750
11.900767	1	3.509220
11.917433	1	3.423030
11.934100	1	3.339610
11.950767	1	3.259100
11.967433	1	3.182230
11.984100	1	3.110960
12.000767	1	3.046490
12.017433	1	2.986970
12.034100	1	2.927630
12.050767	1	2.864620
12.067433	1	2.799530
12.084100	1	2.738000
12.100767	1	2.683460
12.117433	1	2.635430
12.134100	1	2.591900
12.150767	1	2.549510
12.167433	1	2.505390
12.184100	1	2.460070
12.200767	1	2.415230
12.217433	1	2.370810
12.234100	1	2.326540
12.250767	1	2.284150
12.267433	1	2.246480
12.284100	1	2.214880
12.300767	1	2.187490
12.317433	1	2.160140
12.334100	1	2.128820
12.350767	1	2.092220
12.367433	1	2.052430
12.384100	1	2.013620
12.400767	1	1.979370
12.417433	1	1.949940
12.434100	1	1.922620
12.450767	1	1.894850
12.467433	1	1.866230
12.484100	1	1.837720
12.500767	1	1.810150
12.517433	1	1.784680
12.534100	1	1.762690
12.550767	1	1.743580
12.567433	1	1.724490
12.584100	1	1.703530
12.600767	1	1.682530
12.617433	1	1.665220
12.634100	1	1.652560
12.650767	1	1.641570
12.667433	1	1.628270
12.684100	1	1.610430
12.700767	1	1.587570
12.717433	1	1.559980
12.734100	1	1.529680
12.750767	1	1.501190
12.767433	1	1.479230
12.784100	1	1.465830
12.800767	1	1.459350
12.817433	1	1.455180
12.834100	1	1.448500
12.850767	1	1.437810
12.867433	1	1.425810
12.884100	1	1.416580
12.900767	1	1.412850
12.917433	1	1.416490
12.934100	1	1.428190
12.950767	1	1.445800
12.967433	1	1.466130
12.984100	1	1.487580
13.000767	1	1.508930
13.017433	1	1.528060
13.034100	1	1.543610
13.050767	1	1.555910
13.067433	1	1.565880
13.084100	1	1.574010
13.100767	1	1.580290
13.117433	1	1.585200
13.134100	1	1.589950
13.150767	1	1.594290
13.167433	1	1.596130
13.184100	1	1.594870
13.200767	1	1.592030
13.217433	1	1.588710
13.234100	1	1.583870
13.250767	1	1.574870
13.267433	1	1.559360
13.284100	1	1.536820
13.300767	1	1.507880
13.317433	1	1.472760
13.334100	1	1.431870
13.350767	1	1.388020
13.367433	1	1.345700
13.384100	1	1.308200
13.400767	1	1.276870
13.417433	1	1.251750
13.434100	1	1.230790
13.450767	1	1.209970
13.467433	1	1.186940
13.484100	1	1.163200
13.500767	1	1.141870
13.517433	1	1.124710
13.534100	1	1.111510
13.550767	1	1.100670
13.567433	1	1.089880
13.584100	1	1.077510
13.600767	1	1.062950
13.617433	1	1.045560
13.634100	1	1.024410
13.650767	1	0.999420
13.667433	1	0.972390
13.684100	1	0.946800
13.700767	1	0.924720
13.717433	1	0.904930
13.734100	1	0.886110
13.750767	1	0.869410
13.767433	1	0.856150
13.784100	1	0.844950
13.800767	1	0.832710
13.817433	1	0.817730
13.834100	1	0.801610
13.850767	1	0.787910
13.867433	1	0.778260
13.884100	1	0.770010
13.900767	1	0.759030
13.917433	1	0.744530
13.934100	1	0.729510
13.950767	1	0.716750
13.967433	1	0.706690
13.984100	1	0.699000
14.000767	1	0.693660
14.017433	1	0.690090
14.034100	1	0.686520
14.050767	1	0.680850
14.067433	1	0.671620
14.084100	1	0.658400
14.100767	1	0.642020
14.117433	1	0.624140
14.134100	1	0.606150
14.150767	1	0.588620
14.167433	1	0.571490
14.184100	1	0.555000
14.200767	1	0.540080
14.217433	1	0.527510
14.234100	1	0.517150
14.250767	1	0.507910
14.267433	1	0.498440
14.284100	1	0.488360
14.300767	1	0.478760
14.317433	1	0.471540
14.334100	1	0.468180
14.350767	1	0.468510
14.367433	1	0.470280
14.384100	1	0.470360
14.400767	1	0.466820
14.417433	1	0.460270
14.434100	1	0.451980
14.450767	1	0.441750
14.467433	1	0.429700
14.484100	1	0.418400
14.500767	1	0.409870
14.517433	1	0.402370
14.534100	1	0.393620
14.550767	1	0.385420
14.567433	1	0.381750
14.584100	1	0.383270
14.600767	1	0.386270
14.617433	1	0.386310
14.634100	1	0.380760
14.650767	1	0.369080
14.667433	1	0.353290
14.684100	1	0.337060
14.700767	1	0.323730
14.717433	1	0.315740
14.734100	1	0.313770
14.750767	1	0.315060
14.767433	1	0.315080
14.784100	1	0.311560
14.800767	1	0.305820
14.817433	1	0.300960
14.834100	1	0.298940
14.850767	1	0.299060
14.867433	1	0.299190
14.884100	1	0.297760
14.900767	1	0.293900
14.917433	1	0.287020
14.934100	1	0.277560
14.950767	1	0.267570
14.967433	1	0.259090
14.984100	1	0.252650
15.000767	1	0.247820
15.017433	1	0.244070
15.034100	1	0.240810
15.050767	1	0.238430
15.067433	1	0.238730
15.084100	1	0.243010
15.100767	1	0.250520
15.117433	1	0.259200
15.134100	1	0.266680
15.150767	1	0.271060
15.167433	1	0.272230
15.184100	1	0.271260
15.200767	1	0.268280
15.217433	1	0.262980
15.234100	1	0.255970
15.250767	1	0.248450
15.267433	1	0.241610
15.284100	1	0.235980
15.300767	1	0.231410
15.317433	1	0.228250
15.334100	1	0.227230
15.350767	1	0.227800
15.367433	1	0.228030
15.384100	1	0.226610
15.400767	1	0.224020
15.417433	1	0.222050
15.434100	1	0.222630
15.450767	1	0.226050
15.467433	1	0.230080
15.484100	1	0.231860
15.500767	1	0.230740
15.517433	1	0.228620
15.534100	1	0.226900
15.550767	1	0.225020
15.567433	1	0.222740
15.584100	1	0.221220
15.600767	1	0.221040
15.617433	1	0.221760
15.634100	1	0.223420
15.650767	1	0.227230
15.667433	1	0.234540
15.684100	1	0.244790
15.700767	1	0.255220
15.717433	1	0.263720
15.734100	1	0.270570
15.750767	1	0.277600
15.767433	1	0.286470
15.784100	1	0.297000
15.800767	1	0.307070
15.817433	1	0.314740
15.834100	1	0.320120
15.850767	1	0.324680
15.867433	1	0.329150
15.884100	1	0.333390
15.900767	1	0.337450
15.917433	1	0.340820
15.934100	1	0.341410
15.950767	1	0.337070
15.967433	1	0.328040
15.984100	1	0.316210
16.000767	1	0.302800
16.017433	1	0.288890
16.034100	1	0.276380
16.050767	1	0.266170
16.067433	1	0.257250
16.084100	1	0.248120
16.100767	1	0.237900
16.117433	1	0.226570
16.134100	1	0.215470
16.150767	1	0.206360
16.167433	1	0.199270
16.184100	1	0.192940
16.200767	1	0.186760
16.217433	1	0.180960
16.234100	1	0.175870
16.250767	1	0.171540
16.267433	1	0.167820
16.284100	1	0.164300
16.300767	1	0.160280
16.317433	1	0.155750
16.334100	1	0.151860
16.350767	1	0.149080
16.367433	1	0.146310
16.384100	1	0.143300
16.400767	1	0.142250
16.417433	1	0.144970
16.434100	1	0.149590
16.450767	1	0.151840
16.467433	1	0.149550
16.484100	1	0.144530
16.500767	1	0.139880
16.517433	1	0.137120
16.534100	1	0.136180
16.550767	1	0.136810
16.567433	1	0.139270
16.584100	1	0.143740
16.600767	1	0.149830
16.617433	1	0.156810
16.634100	1	0.164050
16.650767	1	0.170710
16.667433	1	0.175070
16.684100	1	0.175770
16.700767	1	0.173970
16.717433	1	0.172450
16.734100	1	0.172290
16.750767	1	0.172530
16.767433	1	0.172620
16.784100	1	0.174020
16.800767	1	0.178730
16.817433	1	0.186120
16.834100	1	0.192460
16.850767	1	0.194130
16.867433	1	0.190720
16.884100	1	0.184880
16.900767	1	0.179650
16.917433	1	0.176220
16.934100	1	0.173660
16.950767	1	0.169910
16.967433	1	0.164010
16.984100	1	0.157330
17.000767	1	0.151790
17.017433	1	0.146780
17.034100	1	0.139770
17.050767	1	0.129530
17.067433	1	0.117470
17.084100	1	0.106300
17.100767	1	0.098090
17.117433	1	0.093190
17.134100	1	0.090450
17.150767	1	0.087660
17.167433	1	0.082440
17.184100	1	0.073990
17.200767	1	0.064890
17.217433	1	0.059560
17.234100	1	0.060270
17.250767	1	0.065750
17.267433	1	0.073760
17.284100	1	0.082910
17.300767	1	0.091890
17.317433	1	0.098310
17.334100	1	0.099670
17.350767	1	0.095320
17.367433	1	0.087450
17.384100	1	0.080040
17.400767	1	0.076660
17.417433	1	0.079440
17.434100	1	0.088510
17.450767	1	0.101060
17.467433	1	0.112550
17.484100	1	0.120240
17.500767	1	0.125250
17.517433	1	0.130210
17.534100	1	0.135010
17.550767	1	0.136660
17.567433	1	0.134040
17.584100	1	0.130320
17.600767	1	0.129430
17.617433	1	0.132300
17.634100	1	0.137480
17.650767	1	0.142590
17.667433	1	0.145420
17.684100	1	0.145310
17.700767	1	0.143830
17.717433	1	0.143980
17.734100	1	0.147210
17.750767	1	0.151760
17.767433	1	0.154880
17.784100	1	0.155490
17.800767	1	0.154320
17.817433	1	0.152530
17.834100	1	0.150910
17.850767	1	0.149840
17.867433	1	0.149510
17.884100	1	0.149410
17.900767	1	0.148360
17.917433	1	0.145760
17.934100	1	0.141960
17.950767	1	0.137950
17.967433	1	0.134650
17.984100	1	0.131440
18.000767	1	0.126310
18.017433	1	0.118060
18.034100	1	0.107210
18.050767	1	0.094560
18.067433	1	0.081060
18.084100	1	0.068690
18.100767	1	0.059420
18.117433	1	0.053970
18.134100	1	0.051960
18.150767	1	0.052130
18.167433	1	0.052830
18.184100	1	0.052980
18.200767	1	0.052040
18.217433	1	0.049330
18.234100	1	0.044570
18.250767	1	0.039060
18.267433	1	0.034350
18.284100	1	0.030840
18.300767	1	0.027680
18.317433	1	0.023430
18.334100	1	0.017590
18.350767	1	0.010880
18.367433	1	0.004130
18.384100	1	-0.002290
18.400767	1	-0.007960
18.417433	1	-0.011900
18.434100	1	-0.013680
18.450767	1	-0.014350
18.467433	1	-0.014720
18.484100	1	-0.013640
18.500767	1	-0.009630
18.517433	1	-0.003450
18.534100	1	0.002080
18.550767	1	0.004790
18.567433	1	0.004620
18.584100	1	0.003140
18.600767	1	0.002850
18.617433	1	0.005420
18.634100	1	0.009890
18.650767	1	0.013190
18.667433	1	0.012650
18.684100	1	0.007860
18.700767	1	0.000410
18.717433	1	-0.007330
18.734100	1	-0.013020
18.750767	1	-0.014970
18.767433	1	-0.013680
18.784100	1	-0.012130
18.800767	1	-0.013350
18.817433	1	-0.017870
18.834100	1	-0.023700
18.850767	1	-0.028410
18.867433	1	-0.030830
18.884100	1	-0.031160
18.900767	1	-0.030060
18.917433	1	-0.027970
18.934100	1	-0.025030
18.950767	1	-0.021570
18.967433	1	-0.019550
18.984100	1	-0.021410
19.000767	1	-0.025850
19.017433	1	-0.028300
19.034100	1	-0.025620
19.050767	1	-0.017780
19.067433	1	-0.007480
19.084100	1	0.000770
19.100767	1	0.004090
19.117433	1	0.003030
19.134100	1	-0.000260
19.150767	1	-0.003880
19.167433	1	-0.006670
19.184100	1	-0.008060
19.200767	1	-0.008070
19.217433	1	-0.007940
19.234100	1	-0.009210
19.250767	1	-0.012150
19.267433	1	-0.015830
19.284100	1	-0.018830
19.300767	1	-0.020440
19.317433	1	-0.021430
19.334100	1	-0.022930
19.350767	1	-0.024740
19.367433	1	-0.025650
19.384100	1	-0.025230
19.400767	1	-0.024560
19.417433	1	-0.025590
19.434100	1	-0.028930
19.450767	1	-0.032630
19.467433	1	-0.034770
19.484100	1	-0.036140
19.500767	1	-0.038420
19.517433	1	-0.041210
19.534100	1	-0.042730
19.550767	1	-0.041830
19.567433	1	-0.038430
19.584100	1	-0.033570
19.600767	1	-0.028790
19.617433	1	-0.025030
19.634100	1	-0.023710
19.650767	1	-0.026140
19.667433	1	-0.030200
19.684100	1	-0.031370
19.700767	1	-0.027770
19.717433	1	-0.021950
19.734100	1	-0.017990
19.750767	1	-0.017640
19.767433	1	-0.018860
19.784100	1	-0.018830
19.800767	1	-0.018020
19.817433	1	-0.019910
19.834100	1	-0.026800
19.850767	1	-0.037290
19.867433	1	-0.047880
19.884100	1	-0.055580
19.900767	1	-0.059150
19.917433	1	-0.059300
19.934100	1	-0.058330
19.950767	1	-0.058320
19.967433	1	-0.059430
19.984100	1	-0.060340
20.000767	1	-0.059690
