# Supplementary material for: Targeted protein degradation systems to enhance Wnt signaling
Source: eLife. 2024 Jun 7;13:RP93908. doi: 10.7554/eLife.93908 (PMC11161174; doi:10.7554/eLife.93908)
Supplement: Figure 1—figure supplement 1—source data 1. [file elife-93908-fig1-figsupp1-data1.zip › mASGR2-CRD_Chromatography.txt]

URL	chrom://thermoelectronn/ChromeleonLocal/Partha/20230112_ASGR1-2_8M24_8G8.seq/260.smp/UV_VIS_1.channel
Channel	UV_VIS_1

Injection Information:
Data Vault	ChromeleonLocal
Sequence	20230112_ASGR1-2_8M24_8G8
Name	MouseASGR2CBD
Number	6
Position	R:E5
Comment	
Processing Method	Reversed Phase HPLC Process
Instrument Method	TSK-G3000 SEC 0.3ml_min 20 min
Type	Unknown
Status	Finished
Inject Time	1/12/2023 6:43:54 PM -08:00
Volume (µl)	25.00
Dilution Factor	1.0000
Weight	1.0000

Raw Data Information:
Time Min. (min)	0.016817
Time Max. (min)	20.000150
Data Points	1200
Detector	UV
Generating Data System	Chromeleon 7.2.10.23925
Exporting Data System	Chromeleon 7.2.10.0
Operator	Instrument Controller
Signal Quantity	Absorbance
Signal Unit	mAU
Signal Min.	-0.058080
Signal Max.	168.598870
Channel	UV_VIS_1
Driver Name	Thermo.Vanquish.VWD.dll
Channel Type	Evaluation
Min. Step (s)	1
Max. Step (s)	1
Average Step (s)	1

Signal Parameter Information:
Signal Info	WVL:280 nm

Raw Data:
Time (min)	Step (s)	Value (mAU)
0.016817	n.a.	0.000000
0.033483	1	0.000380
0.050150	1	0.002120
0.066817	1	0.005520
0.083483	1	0.009410
0.100150	1	0.012400
0.116817	1	0.014300
0.133483	1	0.016170
0.150150	1	0.018920
0.166817	1	0.021530
0.183483	1	0.021940
0.200150	1	0.019340
0.216817	1	0.014730
0.233483	1	0.009370
0.250150	1	0.004080
0.266817	1	0.000090
0.283483	1	-0.000550
0.300150	1	0.003610
0.316817	1	0.011400
0.333483	1	0.019500
0.350150	1	0.025550
0.366817	1	0.029950
0.383483	1	0.033860
0.400150	1	0.037060
0.416817	1	0.038710
0.433483	1	0.038320
0.450150	1	0.035450
0.466817	1	0.029930
0.483483	1	0.022540
0.500150	1	0.014600
0.516817	1	0.007530
0.533483	1	0.002860
0.550150	1	0.001910
0.566817	1	0.005220
0.583483	1	0.011700
0.600150	1	0.018750
0.616817	1	0.024210
0.633483	1	0.027740
0.650150	1	0.029930
0.666817	1	0.030270
0.683483	1	0.026740
0.700150	1	0.018520
0.716817	1	0.007990
0.733483	1	-0.001220
0.750150	1	-0.007250
0.766817	1	-0.010170
0.783483	1	-0.010640
0.800150	1	-0.009850
0.816817	1	-0.008830
0.833483	1	-0.006910
0.850150	1	-0.002520
0.866817	1	0.004540
0.883483	1	0.012420
0.900150	1	0.017950
0.916817	1	0.018700
0.933483	1	0.014590
0.950150	1	0.007230
0.966817	1	-0.000900
0.983483	1	-0.006930
1.000150	1	-0.008930
1.016817	1	-0.007370
1.033483	1	-0.004390
1.050150	1	-0.001560
1.066817	1	0.000870
1.083483	1	0.002800
1.100150	1	0.003130
1.116817	1	0.001080
1.133483	1	-0.002080
1.150150	1	-0.004230
1.166817	1	-0.003650
1.183483	1	0.001010
1.200150	1	0.008970
1.216817	1	0.016530
1.233483	1	0.020270
1.250150	1	0.019570
1.266817	1	0.015840
1.283483	1	0.010930
1.300150	1	0.006230
1.316817	1	0.002200
1.333483	1	-0.000810
1.350150	1	-0.002480
1.366817	1	-0.003840
1.383483	1	-0.006360
1.400150	1	-0.009630
1.416817	1	-0.011900
1.433483	1	-0.012180
1.450150	1	-0.011200
1.466817	1	-0.011000
1.483483	1	-0.013150
1.500150	1	-0.016890
1.516817	1	-0.019700
1.533483	1	-0.019420
1.550150	1	-0.015680
1.566817	1	-0.010080
1.583483	1	-0.004770
1.600150	1	-0.000870
1.616817	1	0.001340
1.633483	1	0.002060
1.650150	1	0.002750
1.666817	1	0.005220
1.683483	1	0.009250
1.700150	1	0.012840
1.716817	1	0.014070
1.733483	1	0.012160
1.750150	1	0.007680
1.766817	1	0.001650
1.783483	1	-0.005170
1.800150	1	-0.011910
1.816817	1	-0.018070
1.833483	1	-0.023570
1.850150	1	-0.027580
1.866817	1	-0.028910
1.883483	1	-0.027490
1.900150	1	-0.024600
1.916817	1	-0.022070
1.933483	1	-0.021200
1.950150	1	-0.022450
1.966817	1	-0.025050
1.983483	1	-0.026680
2.000150	1	-0.025000
2.016817	1	-0.019680
2.033483	1	-0.011950
2.050150	1	-0.003490
2.066817	1	0.003790
2.083483	1	0.008240
2.100150	1	0.009250
2.116817	1	0.007160
2.133483	1	0.003100
2.150150	1	-0.001540
2.166817	1	-0.006270
2.183483	1	-0.010530
2.200150	1	-0.012460
2.216817	1	-0.011190
2.233483	1	-0.008660
2.250150	1	-0.007340
2.266817	1	-0.007870
2.283483	1	-0.008690
2.300150	1	-0.007840
2.316817	1	-0.005260
2.333483	1	-0.002530
2.350150	1	-0.000870
2.366817	1	-0.001220
2.383483	1	-0.004350
2.400150	1	-0.009150
2.416817	1	-0.013090
2.433483	1	-0.014980
2.450150	1	-0.016530
2.466817	1	-0.020750
2.483483	1	-0.027850
2.500150	1	-0.034370
2.516817	1	-0.037410
2.533483	1	-0.037120
2.550150	1	-0.034830
2.566817	1	-0.030950
2.583483	1	-0.025410
2.600150	1	-0.018760
2.616817	1	-0.012130
2.633483	1	-0.006250
2.650150	1	-0.001570
2.666817	1	0.000580
2.683483	1	-0.001230
2.700150	1	-0.006360
2.716817	1	-0.012260
2.733483	1	-0.016990
2.750150	1	-0.019410
2.766817	1	-0.017940
2.783483	1	-0.012410
2.800150	1	-0.005480
2.816817	1	-0.000220
2.833483	1	0.001870
2.850150	1	0.000350
2.866817	1	-0.004140
2.883483	1	-0.009690
2.900150	1	-0.014370
2.916817	1	-0.017650
2.933483	1	-0.020340
2.950150	1	-0.022320
2.966817	1	-0.021870
2.983483	1	-0.018640
3.000150	1	-0.014820
3.016817	1	-0.013010
3.033483	1	-0.014400
3.050150	1	-0.018010
3.066817	1	-0.020990
3.083483	1	-0.020690
3.100150	1	-0.016820
3.116817	1	-0.011260
3.133483	1	-0.006120
3.150150	1	-0.002730
3.166817	1	-0.001610
3.183483	1	-0.002380
3.200150	1	-0.004170
3.216817	1	-0.005870
3.233483	1	-0.006560
3.250150	1	-0.006890
3.266817	1	-0.008560
3.283483	1	-0.011120
3.300150	1	-0.011800
3.316817	1	-0.009460
3.333483	1	-0.006410
3.350150	1	-0.004970
3.366817	1	-0.004720
3.383483	1	-0.003680
3.400150	1	-0.000780
3.416817	1	0.002980
3.433483	1	0.005590
3.450150	1	0.006060
3.466817	1	0.004920
3.483483	1	0.002970
3.500150	1	0.001010
3.516817	1	0.000020
3.533483	1	0.000160
3.550150	1	0.001090
3.566817	1	0.003690
3.583483	1	0.008650
3.600150	1	0.013940
3.616817	1	0.016360
3.633483	1	0.014770
3.650150	1	0.010370
3.666817	1	0.005080
3.683483	1	0.000400
3.700150	1	-0.002930
3.716817	1	-0.004670
3.733483	1	-0.005020
3.750150	1	-0.005530
3.766817	1	-0.008820
3.783483	1	-0.016540
3.800150	1	-0.027970
3.816817	1	-0.040030
3.833483	1	-0.049100
3.850150	1	-0.053510
3.866817	1	-0.054230
3.883483	1	-0.053540
3.900150	1	-0.053670
3.916817	1	-0.055630
3.933483	1	-0.058080
3.950150	1	-0.057630
3.966817	1	-0.051670
3.983483	1	-0.041120
4.000150	1	-0.029710
4.016817	1	-0.020930
4.033483	1	-0.015950
4.050150	1	-0.013770
4.066817	1	-0.012390
4.083483	1	-0.010150
4.100150	1	-0.006650
4.116817	1	-0.003160
4.133483	1	-0.001950
4.150150	1	-0.004980
4.166817	1	-0.012380
4.183483	1	-0.021500
4.200150	1	-0.028660
4.216817	1	-0.032130
4.233483	1	-0.032150
4.250150	1	-0.029160
4.266817	1	-0.024260
4.283483	1	-0.019660
4.300150	1	-0.016550
4.316817	1	-0.013960
4.333483	1	-0.010940
4.350150	1	-0.008180
4.366817	1	-0.006970
4.383483	1	-0.008170
4.400150	1	-0.011920
4.416817	1	-0.016990
4.433483	1	-0.021390
4.450150	1	-0.024640
4.466817	1	-0.028070
4.483483	1	-0.032600
4.500150	1	-0.036980
4.516817	1	-0.038020
4.533483	1	-0.033400
4.550150	1	-0.024420
4.566817	1	-0.015170
4.583483	1	-0.009620
4.600150	1	-0.010000
4.616817	1	-0.016040
4.633483	1	-0.024660
4.650150	1	-0.031160
4.666817	1	-0.032160
4.683483	1	-0.028280
4.700150	1	-0.023250
4.716817	1	-0.020040
4.733483	1	-0.018480
4.750150	1	-0.016700
4.766817	1	-0.012970
4.783483	1	-0.006180
4.800150	1	0.002790
4.816817	1	0.010550
4.833483	1	0.014070
4.850150	1	0.013700
4.866817	1	0.012590
4.883483	1	0.013410
4.900150	1	0.015680
4.916817	1	0.016190
4.933483	1	0.011630
4.950150	1	0.000990
4.966817	1	-0.013010
4.983483	1	-0.024980
5.000150	1	-0.030310
5.016817	1	-0.028590
5.033483	1	-0.023430
5.050150	1	-0.018400
5.066817	1	-0.014660
5.083483	1	-0.012570
5.100150	1	-0.012860
5.116817	1	-0.015550
5.133483	1	-0.019290
5.150150	1	-0.021980
5.166817	1	-0.022100
5.183483	1	-0.018930
5.200150	1	-0.012030
5.216817	1	-0.002010
5.233483	1	0.009100
5.250150	1	0.018690
5.266817	1	0.025370
5.283483	1	0.029810
5.300150	1	0.032710
5.316817	1	0.033890
5.333483	1	0.034400
5.350150	1	0.036250
5.366817	1	0.039380
5.383483	1	0.041150
5.400150	1	0.039520
5.416817	1	0.035410
5.433483	1	0.031680
5.450150	1	0.030600
5.466817	1	0.032490
5.483483	1	0.036100
5.500150	1	0.039970
5.516817	1	0.042620
5.533483	1	0.042560
5.550150	1	0.039390
5.566817	1	0.034530
5.583483	1	0.030660
5.600150	1	0.030130
5.616817	1	0.033530
5.633483	1	0.039530
5.650150	1	0.045100
5.666817	1	0.046610
5.683483	1	0.042490
5.700150	1	0.034800
5.716817	1	0.028320
5.733483	1	0.027000
5.750150	1	0.030800
5.766817	1	0.036390
5.783483	1	0.040410
5.800150	1	0.040960
5.816817	1	0.037450
5.833483	1	0.030560
5.850150	1	0.021470
5.866817	1	0.011020
5.883483	1	0.000550
5.900150	1	-0.007590
5.916817	1	-0.011380
5.933483	1	-0.011110
5.950150	1	-0.008310
5.966817	1	-0.003740
5.983483	1	0.001400
6.000150	1	0.003970
6.016817	1	0.001310
6.033483	1	-0.005740
6.050150	1	-0.013610
6.066817	1	-0.019130
6.083483	1	-0.020790
6.100150	1	-0.018340
6.116817	1	-0.012880
6.133483	1	-0.007020
6.150150	1	-0.003400
6.166817	1	-0.002330
6.183483	1	-0.002140
6.200150	1	-0.001850
6.216817	1	-0.002530
6.233483	1	-0.006280
6.250150	1	-0.013220
6.266817	1	-0.019510
6.283483	1	-0.020680
6.300150	1	-0.015720
6.316817	1	-0.006370
6.333483	1	0.004470
6.350150	1	0.012650
6.366817	1	0.015600
6.383483	1	0.014580
6.400150	1	0.012010
6.416817	1	0.008900
6.433483	1	0.005900
6.450150	1	0.003240
6.466817	1	-0.000940
6.483483	1	-0.008420
6.500150	1	-0.017040
6.516817	1	-0.022950
6.533483	1	-0.025310
6.550150	1	-0.025530
6.566817	1	-0.024450
6.583483	1	-0.022340
6.600150	1	-0.019960
6.616817	1	-0.018110
6.633483	1	-0.016810
6.650150	1	-0.015470
6.666817	1	-0.013610
6.683483	1	-0.011930
6.700150	1	-0.012230
6.716817	1	-0.015140
6.733483	1	-0.018740
6.750150	1	-0.020450
6.766817	1	-0.019520
6.783483	1	-0.016690
6.800150	1	-0.012710
6.816817	1	-0.008600
6.833483	1	-0.005740
6.850150	1	-0.004750
6.866817	1	-0.005390
6.883483	1	-0.006640
6.900150	1	-0.006240
6.916817	1	-0.001880
6.933483	1	0.006890
6.950150	1	0.017350
6.966817	1	0.024340
6.983483	1	0.024160
7.000150	1	0.018090
7.016817	1	0.010030
7.033483	1	0.001670
7.050150	1	-0.008070
7.066817	1	-0.020150
7.083483	1	-0.033100
7.100150	1	-0.043790
7.116817	1	-0.050270
7.133483	1	-0.052900
7.150150	1	-0.052430
7.166817	1	-0.048230
7.183483	1	-0.039960
7.200150	1	-0.029870
7.216817	1	-0.021310
7.233483	1	-0.015720
7.250150	1	-0.012490
7.266817	1	-0.010360
7.283483	1	-0.007470
7.300150	1	-0.001820
7.316817	1	0.006800
7.333483	1	0.016020
7.350150	1	0.022930
7.366817	1	0.025510
7.383483	1	0.022690
7.400150	1	0.015480
7.416817	1	0.007440
7.433483	1	0.001400
7.450150	1	-0.003130
7.466817	1	-0.008060
7.483483	1	-0.014550
7.500150	1	-0.022440
7.516817	1	-0.029420
7.533483	1	-0.032060
7.550150	1	-0.028830
7.566817	1	-0.021390
7.583483	1	-0.013140
7.600150	1	-0.007220
7.616817	1	-0.005100
7.633483	1	-0.005450
7.650150	1	-0.005200
7.666817	1	-0.002360
7.683483	1	0.002340
7.700150	1	0.006160
7.716817	1	0.006550
7.733483	1	0.003750
7.750150	1	0.000510
7.766817	1	-0.001480
7.783483	1	-0.003460
7.800150	1	-0.007120
7.816817	1	-0.011520
7.833483	1	-0.013680
7.850150	1	-0.011410
7.866817	1	-0.005430
7.883483	1	0.001260
7.900150	1	0.005760
7.916817	1	0.006140
7.933483	1	0.001700
7.950150	1	-0.006000
7.966817	1	-0.013500
7.983483	1	-0.018030
8.000150	1	-0.019010
8.016817	1	-0.017330
8.033483	1	-0.014440
8.050150	1	-0.011600
8.066817	1	-0.009350
8.083483	1	-0.007740
8.100150	1	-0.006520
8.116817	1	-0.005190
8.133483	1	-0.003360
8.150150	1	-0.001430
8.166817	1	-0.000720
8.183483	1	-0.001670
8.200150	1	-0.002630
8.216817	1	-0.002270
8.233483	1	-0.001600
8.250150	1	-0.002320
8.266817	1	-0.004570
8.283483	1	-0.006930
8.300150	1	-0.007850
8.316817	1	-0.006460
8.333483	1	-0.002430
8.350150	1	0.003530
8.366817	1	0.008700
8.383483	1	0.009610
8.400150	1	0.005500
8.416817	1	-0.000510
8.433483	1	-0.004470
8.450150	1	-0.005400
8.466817	1	-0.005090
8.483483	1	-0.004990
8.500150	1	-0.004550
8.516817	1	-0.002900
8.533483	1	-0.000690
8.550150	1	0.001090
8.566817	1	0.002730
8.583483	1	0.005340
8.600150	1	0.009920
8.616817	1	0.016870
8.633483	1	0.024820
8.650150	1	0.030340
8.666817	1	0.030420
8.683483	1	0.025550
8.700150	1	0.019460
8.716817	1	0.016330
8.733483	1	0.017820
8.750150	1	0.022320
8.766817	1	0.026830
8.783483	1	0.029390
8.800150	1	0.030070
8.816817	1	0.029980
8.833483	1	0.029970
8.850150	1	0.030890
8.866817	1	0.033250
8.883483	1	0.036480
8.900150	1	0.039710
8.916817	1	0.042590
8.933483	1	0.044670
8.950150	1	0.045670
8.966817	1	0.046620
8.983483	1	0.049760
9.000150	1	0.056330
9.016817	1	0.065040
9.033483	1	0.073800
9.050150	1	0.081730
9.066817	1	0.089030
9.083483	1	0.096400
9.100150	1	0.104990
9.116817	1	0.115480
9.133483	1	0.127360
9.150150	1	0.139630
9.166817	1	0.151230
9.183483	1	0.161380
9.200150	1	0.170810
9.216817	1	0.181560
9.233483	1	0.195180
9.250150	1	0.212610
9.266817	1	0.234590
9.283483	1	0.260920
9.300150	1	0.290040
9.316817	1	0.319620
9.333483	1	0.347950
9.350150	1	0.375080
9.366817	1	0.402250
9.383483	1	0.430970
9.400150	1	0.463040
9.416817	1	0.500290
9.433483	1	0.543880
9.450150	1	0.595170
9.466817	1	0.657800
9.483483	1	0.735980
9.500150	1	0.830180
9.516817	1	0.937170
9.533483	1	1.054290
9.550150	1	1.180820
9.566817	1	1.317490
9.583483	1	1.468190
9.600150	1	1.640130
9.616817	1	1.840270
9.633483	1	2.072690
9.650150	1	2.339700
9.666817	1	2.645040
9.683483	1	2.994470
9.700150	1	3.393400
9.716817	1	3.845920
9.733483	1	4.354550
9.750150	1	4.918970
9.766817	1	5.536370
9.783483	1	6.202530
9.800150	1	6.911890
9.816817	1	7.659040
9.833483	1	8.440260
9.850150	1	9.253060
9.866817	1	10.095190
9.883483	1	10.965340
9.900150	1	11.865160
9.916817	1	12.800190
9.933483	1	13.778930
9.950150	1	14.812790
9.966817	1	15.917330
9.983483	1	17.111090
10.000150	1	18.410520
10.016817	1	19.823800
10.033483	1	21.346060
10.050150	1	22.958590
10.066817	1	24.632670
10.083483	1	26.334850
10.100150	1	28.032130
10.116817	1	29.699260
10.133483	1	31.331230
10.150150	1	32.959990
10.166817	1	34.672240
10.183483	1	36.623900
10.200150	1	39.043510
10.216817	1	42.218990
10.233483	1	46.468110
10.250150	1	52.093000
10.266817	1	59.320850
10.283483	1	68.244980
10.300150	1	78.784320
10.316817	1	90.667920
10.333483	1	103.445330
10.350150	1	116.526040
10.366817	1	129.245540
10.383483	1	140.942260
10.400150	1	151.027410
10.416817	1	159.040910
10.433483	1	164.689510
10.450150	1	167.858900
10.466817	1	168.598870
10.483483	1	167.091990
10.500150	1	163.616610
10.516817	1	158.509490
10.533483	1	152.130510
10.550150	1	144.833610
10.566817	1	136.945790
10.583483	1	128.752850
10.600150	1	120.491290
10.616817	1	112.349620
10.633483	1	104.474960
10.650150	1	96.977340
10.666817	1	89.932130
10.683483	1	83.383640
10.700150	1	77.349660
10.716817	1	71.827350
10.733483	1	66.799100
10.750150	1	62.236780
10.766817	1	58.105470
10.783483	1	54.366760
10.800150	1	50.979990
10.816817	1	47.903740
10.833483	1	45.098640
10.850150	1	42.528490
10.866817	1	40.159140
10.883483	1	37.960180
10.900150	1	35.908500
10.916817	1	33.987590
10.933483	1	32.183080
10.950150	1	30.481140
10.966817	1	28.869870
10.983483	1	27.339390
11.000150	1	25.880840
11.016817	1	24.486310
11.033483	1	23.149190
11.050150	1	21.863580
11.066817	1	20.623690
11.083483	1	19.425080
11.100150	1	18.267240
11.116817	1	17.153660
11.133483	1	16.088850
11.150150	1	15.074710
11.166817	1	14.108370
11.183483	1	13.184100
11.200150	1	12.298510
11.216817	1	11.454110
11.233483	1	10.656870
11.250150	1	9.910110
11.266817	1	9.211980
11.283483	1	8.558640
11.300150	1	7.946840
11.316817	1	7.372980
11.333483	1	6.832670
11.350150	1	6.322520
11.366817	1	5.842410
11.383483	1	5.394870
11.400150	1	4.980890
11.416817	1	4.597550
11.433483	1	4.241140
11.450150	1	3.910260
11.466817	1	3.604690
11.483483	1	3.323780
11.500150	1	3.067300
11.516817	1	2.836130
11.533483	1	2.630680
11.550150	1	2.449070
11.566817	1	2.287120
11.583483	1	2.140630
11.600150	1	2.007380
11.616817	1	1.886560
11.633483	1	1.777070
11.650150	1	1.677550
11.666817	1	1.587560
11.683483	1	1.507590
11.700150	1	1.438480
11.716817	1	1.380360
11.733483	1	1.331730
11.750150	1	1.290260
11.766817	1	1.253530
11.783483	1	1.219060
11.800150	1	1.185260
11.816817	1	1.151550
11.833483	1	1.117660
11.850150	1	1.084620
11.866817	1	1.054870
11.883483	1	1.029850
11.900150	1	1.008980
11.916817	1	0.991220
11.933483	1	0.976180
11.950150	1	0.963820
11.966817	1	0.954370
11.983483	1	0.947850
12.000150	1	0.943130
12.016817	1	0.938220
12.033483	1	0.931160
12.050150	1	0.921270
12.066817	1	0.910530
12.083483	1	0.902090
12.100150	1	0.897310
12.116817	1	0.895050
12.133483	1	0.893090
12.150150	1	0.889850
12.166817	1	0.885180
12.183483	1	0.879540
12.200150	1	0.873020
12.216817	1	0.864700
12.233483	1	0.852920
12.250150	1	0.837190
12.266817	1	0.819630
12.283483	1	0.804150
12.300150	1	0.794040
12.316817	1	0.789190
12.333483	1	0.786150
12.350150	1	0.781570
12.366817	1	0.774570
12.383483	1	0.766090
12.400150	1	0.757110
12.416817	1	0.748440
12.433483	1	0.740520
12.450150	1	0.731550
12.466817	1	0.719080
12.483483	1	0.704490
12.500150	1	0.691730
12.516817	1	0.682850
12.533483	1	0.677580
12.550150	1	0.675030
12.566817	1	0.674380
12.583483	1	0.674970
12.600150	1	0.676290
12.616817	1	0.677000
12.633483	1	0.674760
12.650150	1	0.668010
12.666817	1	0.657730
12.683483	1	0.646110
12.700150	1	0.634050
12.716817	1	0.621080
12.733483	1	0.607460
12.750150	1	0.595420
12.766817	1	0.587470
12.783483	1	0.584080
12.800150	1	0.583850
12.816817	1	0.585720
12.833483	1	0.590470
12.850150	1	0.599340
12.866817	1	0.611530
12.883483	1	0.623930
12.900150	1	0.633360
12.916817	1	0.638620
12.933483	1	0.641200
12.950150	1	0.643770
12.966817	1	0.648150
12.983483	1	0.655150
13.000150	1	0.663900
13.016817	1	0.671510
13.033483	1	0.676090
13.050150	1	0.678780
13.066817	1	0.680930
13.083483	1	0.681180
13.100150	1	0.676960
13.116817	1	0.668060
13.133483	1	0.658060
13.150150	1	0.652120
13.166817	1	0.652510
13.183483	1	0.657140
13.200150	1	0.662690
13.216817	1	0.667490
13.233483	1	0.670530
13.250150	1	0.670020
13.266817	1	0.664370
13.283483	1	0.653230
13.300150	1	0.638070
13.316817	1	0.621390
13.333483	1	0.604890
13.350150	1	0.589510
13.366817	1	0.577200
13.383483	1	0.570740
13.400150	1	0.571310
13.416817	1	0.577310
13.433483	1	0.585960
13.450150	1	0.595090
13.466817	1	0.604000
13.483483	1	0.613370
13.500150	1	0.623480
13.516817	1	0.633230
13.533483	1	0.641780
13.550150	1	0.648960
13.566817	1	0.653270
13.583483	1	0.652480
13.600150	1	0.646960
13.616817	1	0.639750
13.633483	1	0.633470
13.650150	1	0.628430
13.666817	1	0.623000
13.683483	1	0.615420
13.700150	1	0.605970
13.716817	1	0.597640
13.733483	1	0.593730
13.750150	1	0.594790
13.766817	1	0.598910
13.783483	1	0.604480
13.800150	1	0.610080
13.816817	1	0.612980
13.833483	1	0.611160
13.850150	1	0.605530
13.866817	1	0.598790
13.883483	1	0.593010
13.900150	1	0.588530
13.916817	1	0.584370
13.933483	1	0.579020
13.950150	1	0.571400
13.966817	1	0.562250
13.983483	1	0.553670
14.000150	1	0.546680
14.016817	1	0.540560
14.033483	1	0.534540
14.050150	1	0.528810
14.066817	1	0.523490
14.083483	1	0.517630
14.100150	1	0.510350
14.116817	1	0.502530
14.133483	1	0.495490
14.150150	1	0.488820
14.166817	1	0.481440
14.183483	1	0.473270
14.200150	1	0.464520
14.216817	1	0.454930
14.233483	1	0.444470
14.250150	1	0.433950
14.266817	1	0.424740
14.283483	1	0.417630
14.300150	1	0.412680
14.316817	1	0.409370
14.333483	1	0.405890
14.350150	1	0.400460
14.366817	1	0.393810
14.383483	1	0.387910
14.400150	1	0.382590
14.416817	1	0.375520
14.433483	1	0.365250
14.450150	1	0.352750
14.466817	1	0.340350
14.483483	1	0.329870
14.500150	1	0.322300
14.516817	1	0.318520
14.533483	1	0.319150
14.550150	1	0.322670
14.566817	1	0.325400
14.583483	1	0.324430
14.600150	1	0.319530
14.616817	1	0.312720
14.633483	1	0.306260
14.650150	1	0.301140
14.666817	1	0.297250
14.683483	1	0.293230
14.700150	1	0.286530
14.716817	1	0.275710
14.733483	1	0.262170
14.750150	1	0.248720
14.766817	1	0.237470
14.783483	1	0.229350
14.800150	1	0.224370
14.816817	1	0.221580
14.833483	1	0.219940
14.850150	1	0.219310
14.866817	1	0.219400
14.883483	1	0.218930
14.900150	1	0.217350
14.916817	1	0.216340
14.933483	1	0.219130
14.950150	1	0.227350
14.966817	1	0.237690
14.983483	1	0.244420
15.000150	1	0.245030
15.016817	1	0.241180
15.033483	1	0.235600
15.050150	1	0.230540
15.066817	1	0.228140
15.083483	1	0.230020
15.100150	1	0.235430
15.116817	1	0.241100
15.133483	1	0.243870
15.150150	1	0.243250
15.166817	1	0.240910
15.183483	1	0.239170
15.200150	1	0.239920
15.216817	1	0.243140
15.233483	1	0.246460
15.250150	1	0.247050
15.266817	1	0.244030
15.283483	1	0.238360
15.300150	1	0.230640
15.316817	1	0.221760
15.333483	1	0.214730
15.350150	1	0.211970
15.366817	1	0.211760
15.383483	1	0.210620
15.400150	1	0.207360
15.416817	1	0.203010
15.433483	1	0.198540
15.450150	1	0.193540
15.466817	1	0.187160
15.483483	1	0.180220
15.500150	1	0.175180
15.516817	1	0.173180
15.533483	1	0.172580
15.550150	1	0.171540
15.566817	1	0.171220
15.583483	1	0.174260
15.600150	1	0.180880
15.616817	1	0.188450
15.633483	1	0.194380
15.650150	1	0.198630
15.666817	1	0.203520
15.683483	1	0.211060
15.700150	1	0.221690
15.716817	1	0.235100
15.733483	1	0.250690
15.750150	1	0.267960
15.766817	1	0.287160
15.783483	1	0.308690
15.800150	1	0.331070
15.816817	1	0.351320
15.833483	1	0.368140
15.850150	1	0.382580
15.866817	1	0.395480
15.883483	1	0.405750
15.900150	1	0.411000
15.916817	1	0.408750
15.933483	1	0.398400
15.950150	1	0.383260
15.966817	1	0.368590
15.983483	1	0.357280
16.000150	1	0.349320
16.016817	1	0.344080
16.033483	1	0.340490
16.050150	1	0.336330
16.066817	1	0.329650
16.083483	1	0.320510
16.100150	1	0.309650
16.116817	1	0.296780
16.133483	1	0.281630
16.150150	1	0.266210
16.166817	1	0.254320
16.183483	1	0.247660
16.200150	1	0.243220
16.216817	1	0.236070
16.233483	1	0.224340
16.250150	1	0.211160
16.266817	1	0.201490
16.283483	1	0.197450
16.300150	1	0.196630
16.316817	1	0.194380
16.333483	1	0.188000
16.350150	1	0.178500
16.366817	1	0.169040
16.383483	1	0.162330
16.400150	1	0.159400
16.416817	1	0.160030
16.433483	1	0.163540
16.450150	1	0.169340
16.466817	1	0.176640
16.483483	1	0.183320
16.500150	1	0.187110
16.516817	1	0.188490
16.533483	1	0.190740
16.550150	1	0.196380
16.566817	1	0.204650
16.583483	1	0.212540
16.600150	1	0.216680
16.616817	1	0.215250
16.633483	1	0.210570
16.650150	1	0.207810
16.666817	1	0.210360
16.683483	1	0.218030
16.700150	1	0.228100
16.716817	1	0.237180
16.733483	1	0.242860
16.750150	1	0.245050
16.766817	1	0.246290
16.783483	1	0.249450
16.800150	1	0.254590
16.816817	1	0.259440
16.833483	1	0.261880
16.850150	1	0.261070
16.866817	1	0.256470
16.883483	1	0.247400
16.900150	1	0.234480
16.916817	1	0.220300
16.933483	1	0.207390
16.950150	1	0.196920
16.966817	1	0.189210
16.983483	1	0.184140
17.000150	1	0.180910
17.016817	1	0.178200
17.033483	1	0.175500
17.050150	1	0.173570
17.066817	1	0.173090
17.083483	1	0.174070
17.100150	1	0.176700
17.116817	1	0.181320
17.133483	1	0.187110
17.150150	1	0.191050
17.166817	1	0.190210
17.183483	1	0.184610
17.200150	1	0.176080
17.216817	1	0.165680
17.233483	1	0.154570
17.250150	1	0.144710
17.266817	1	0.137830
17.283483	1	0.135250
17.300150	1	0.137510
17.316817	1	0.142920
17.333483	1	0.147540
17.350150	1	0.147940
17.366817	1	0.144380
17.383483	1	0.140390
17.400150	1	0.138730
17.416817	1	0.139670
17.433483	1	0.143020
17.450150	1	0.149740
17.466817	1	0.160820
17.483483	1	0.174320
17.500150	1	0.184810
17.516817	1	0.187480
17.533483	1	0.183420
17.550150	1	0.179110
17.566817	1	0.179790
17.583483	1	0.185520
17.600150	1	0.193540
17.616817	1	0.201390
17.633483	1	0.207570
17.650150	1	0.210970
17.666817	1	0.211320
17.683483	1	0.210120
17.700150	1	0.209300
17.716817	1	0.209940
17.733483	1	0.213140
17.750150	1	0.219070
17.766817	1	0.225870
17.783483	1	0.231490
17.800150	1	0.234970
17.816817	1	0.236040
17.833483	1	0.234910
17.850150	1	0.232550
17.866817	1	0.229950
17.883483	1	0.227020
17.900150	1	0.222480
17.916817	1	0.215210
17.933483	1	0.205410
17.950150	1	0.195000
17.966817	1	0.187100
17.983483	1	0.183390
18.000150	1	0.182070
18.016817	1	0.179410
18.033483	1	0.173670
18.050150	1	0.165770
18.066817	1	0.157310
18.083483	1	0.150370
18.100150	1	0.147670
18.116817	1	0.149790
18.133483	1	0.153440
18.150150	1	0.154410
18.166817	1	0.151390
18.183483	1	0.146330
18.200150	1	0.141530
18.216817	1	0.136730
18.233483	1	0.130180
18.250150	1	0.121420
18.266817	1	0.111870
18.283483	1	0.103530
18.300150	1	0.097900
18.316817	1	0.095270
18.333483	1	0.094420
18.350150	1	0.092660
18.366817	1	0.087430
18.383483	1	0.078900
18.400150	1	0.070500
18.416817	1	0.065960
18.433483	1	0.066010
18.450150	1	0.068900
18.466817	1	0.073430
18.483483	1	0.079340
18.500150	1	0.085320
18.516817	1	0.089670
18.533483	1	0.092170
18.550150	1	0.092490
18.566817	1	0.088630
18.583483	1	0.079550
18.600150	1	0.067810
18.616817	1	0.057740
18.633483	1	0.051720
18.650150	1	0.049210
18.666817	1	0.049310
18.683483	1	0.052200
18.700150	1	0.057630
18.716817	1	0.063400
18.733483	1	0.066100
18.750150	1	0.063650
18.766817	1	0.057370
18.783483	1	0.051550
18.800150	1	0.050160
18.816817	1	0.053970
18.833483	1	0.061130
18.850150	1	0.068980
18.866817	1	0.074700
18.883483	1	0.076340
18.900150	1	0.074410
18.916817	1	0.071030
18.933483	1	0.067330
18.950150	1	0.063270
18.966817	1	0.059920
18.983483	1	0.059610
19.000150	1	0.063250
19.016817	1	0.069060
19.033483	1	0.074510
19.050150	1	0.077740
19.066817	1	0.077610
19.083483	1	0.074750
19.100150	1	0.071920
19.116817	1	0.071490
19.133483	1	0.073140
19.150150	1	0.074880
19.166817	1	0.075680
19.183483	1	0.076030
19.200150	1	0.076320
19.216817	1	0.075840
19.233483	1	0.073580
19.250150	1	0.069590
19.266817	1	0.065010
19.283483	1	0.060490
19.300150	1	0.056070
19.316817	1	0.052300
19.333483	1	0.049680
19.350150	1	0.048600
19.366817	1	0.050200
19.383483	1	0.054600
19.400150	1	0.059070
19.416817	1	0.060820
19.433483	1	0.060910
19.450150	1	0.062770
19.466817	1	0.067390
19.483483	1	0.071680
19.500150	1	0.071880
19.516817	1	0.067250
19.533483	1	0.059920
19.550150	1	0.052330
19.566817	1	0.045060
19.583483	1	0.037700
19.600150	1	0.031160
19.616817	1	0.027130
19.633483	1	0.026210
19.650150	1	0.027850
19.666817	1	0.031140
19.683483	1	0.034880
19.700150	1	0.037790
19.716817	1	0.039130
19.733483	1	0.039060
19.750150	1	0.039110
19.766817	1	0.041160
19.783483	1	0.044910
19.800150	1	0.048300
19.816817	1	0.050560
19.833483	1	0.052810
19.850150	1	0.056220
19.866817	1	0.060380
19.883483	1	0.062990
19.900150	1	0.061800
19.916817	1	0.057530
19.933483	1	0.053510
19.950150	1	0.052370
19.966817	1	0.053820
19.983483	1	0.054910
20.000150	1	0.053260
