# Supplementary material for: Targeted protein degradation systems to enhance Wnt signaling
Source: eLife. 2024 Jun 7;13:RP93908. doi: 10.7554/eLife.93908 (PMC11161174; doi:10.7554/eLife.93908)
Supplement: Figure 1—figure supplement 1—source data 1. [file elife-93908-fig1-figsupp1-data1.zip › mASGR2-CRD-8G8-Fab_Chromatography.txt]

URL	chrom://thermoelectronn/ChromeleonLocal/Partha/20230112_ASGR1-2_8M24_8G8.seq/864.smp/UV_VIS_1.channel
Channel	UV_VIS_1

Injection Information:
Data Vault	ChromeleonLocal
Sequence	20230112_ASGR1-2_8M24_8G8
Name	8G8_MouseASGR2CBD
Number	15
Position	R:F5
Comment	
Processing Method	Reversed Phase HPLC Process
Instrument Method	TSK-G3000 SEC 0.3ml_min 20 min
Type	Unknown
Status	Finished
Inject Time	1/12/2023 10:02:44 PM -08:00
Volume (µl)	25.00
Dilution Factor	1.0000
Weight	1.0000

Raw Data Information:
Time Min. (min)	0.016767
Time Max. (min)	20.000100
Data Points	1200
Detector	UV
Generating Data System	Chromeleon 7.2.10.23925
Exporting Data System	Chromeleon 7.2.10.0
Operator	Instrument Controller
Signal Quantity	Absorbance
Signal Unit	mAU
Signal Min.	-0.095650
Signal Max.	188.745830
Channel	UV_VIS_1
Driver Name	Thermo.Vanquish.VWD.dll
Channel Type	Evaluation
Min. Step (s)	1
Max. Step (s)	1
Average Step (s)	1

Signal Parameter Information:
Signal Info	WVL:280 nm

Raw Data:
Time (min)	Step (s)	Value (mAU)
0.016767	n.a.	-0.081410
0.033433	1	-0.080940
0.050100	1	-0.078240
0.066767	1	-0.071450
0.083433	1	-0.061140
0.100100	1	-0.049850
0.116767	1	-0.039060
0.133433	1	-0.029020
0.150100	1	-0.020730
0.166767	1	-0.015590
0.183433	1	-0.013120
0.200100	1	-0.011900
0.216767	1	-0.012540
0.233433	1	-0.017080
0.250100	1	-0.025380
0.266767	1	-0.034340
0.283433	1	-0.040530
0.300100	1	-0.042760
0.316767	1	-0.043000
0.333433	1	-0.044250
0.350100	1	-0.047120
0.366767	1	-0.048660
0.383433	1	-0.045490
0.400100	1	-0.037790
0.416767	1	-0.029790
0.433433	1	-0.026500
0.450100	1	-0.029850
0.466767	1	-0.036960
0.483433	1	-0.042960
0.500100	1	-0.045760
0.516767	1	-0.046670
0.533433	1	-0.046980
0.550100	1	-0.046300
0.566767	1	-0.043900
0.583433	1	-0.039890
0.600100	1	-0.035570
0.616767	1	-0.032650
0.633433	1	-0.032340
0.650100	1	-0.035190
0.666767	1	-0.040170
0.683433	1	-0.044640
0.700100	1	-0.047310
0.716767	1	-0.049220
0.733433	1	-0.050650
0.750100	1	-0.049880
0.766767	1	-0.046210
0.783433	1	-0.041620
0.800100	1	-0.038370
0.816767	1	-0.036890
0.833433	1	-0.036730
0.850100	1	-0.037910
0.866767	1	-0.040760
0.883433	1	-0.044900
0.900100	1	-0.048660
0.916767	1	-0.050170
0.933433	1	-0.049290
0.950100	1	-0.046910
0.966767	1	-0.042960
0.983433	1	-0.037230
1.000100	1	-0.030560
1.016767	1	-0.023980
1.033433	1	-0.018610
1.050100	1	-0.015630
1.066767	1	-0.015360
1.083433	1	-0.017410
1.100100	1	-0.021270
1.116767	1	-0.025770
1.133433	1	-0.029340
1.150100	1	-0.030970
1.166767	1	-0.030420
1.183433	1	-0.028510
1.200100	1	-0.027300
1.216767	1	-0.028740
1.233433	1	-0.033510
1.250100	1	-0.041680
1.266767	1	-0.052240
1.283433	1	-0.062250
1.300100	1	-0.068380
1.316767	1	-0.068900
1.333433	1	-0.064310
1.350100	1	-0.057420
1.366767	1	-0.052060
1.383433	1	-0.050600
1.400100	1	-0.052970
1.416767	1	-0.056940
1.433433	1	-0.058460
1.450100	1	-0.054070
1.466767	1	-0.043650
1.483433	1	-0.030110
1.500100	1	-0.017870
1.516767	1	-0.011540
1.533433	1	-0.013570
1.550100	1	-0.022150
1.566767	1	-0.033110
1.583433	1	-0.043550
1.600100	1	-0.052030
1.616767	1	-0.057560
1.633433	1	-0.060170
1.650100	1	-0.061130
1.666767	1	-0.061820
1.683433	1	-0.062250
1.700100	1	-0.061200
1.716767	1	-0.058890
1.733433	1	-0.057930
1.750100	1	-0.060380
1.766767	1	-0.065100
1.783433	1	-0.069560
1.800100	1	-0.072650
1.816767	1	-0.075090
1.833433	1	-0.077680
1.850100	1	-0.079100
1.866767	1	-0.076530
1.883433	1	-0.069850
1.900100	1	-0.062660
1.916767	1	-0.057510
1.933433	1	-0.053440
1.950100	1	-0.048700
1.966767	1	-0.042390
1.983433	1	-0.034690
2.000100	1	-0.027800
2.016767	1	-0.025510
2.033433	1	-0.030750
2.050100	1	-0.043340
2.066767	1	-0.059040
2.083433	1	-0.072220
2.100100	1	-0.080210
2.116767	1	-0.083270
2.133433	1	-0.082080
2.150100	1	-0.078010
2.166767	1	-0.073440
2.183433	1	-0.069860
2.200100	1	-0.067180
2.216767	1	-0.064870
2.233433	1	-0.062770
2.250100	1	-0.061120
2.266767	1	-0.060290
2.283433	1	-0.059830
2.300100	1	-0.058140
2.316767	1	-0.054340
2.333433	1	-0.049540
2.350100	1	-0.046220
2.366767	1	-0.047030
2.383433	1	-0.052600
2.400100	1	-0.059270
2.416767	1	-0.061730
2.433433	1	-0.058010
2.450100	1	-0.050180
2.466767	1	-0.041910
2.483433	1	-0.036230
2.500100	1	-0.034280
2.516767	1	-0.036120
2.533433	1	-0.041290
2.550100	1	-0.047860
2.566767	1	-0.053340
2.583433	1	-0.057130
2.600100	1	-0.060470
2.616767	1	-0.064210
2.633433	1	-0.068140
2.650100	1	-0.071370
2.666767	1	-0.072400
2.683433	1	-0.070260
2.700100	1	-0.065740
2.716767	1	-0.060550
2.733433	1	-0.056270
2.750100	1	-0.053460
2.766767	1	-0.050920
2.783433	1	-0.047160
2.800100	1	-0.043090
2.816767	1	-0.041100
2.833433	1	-0.041650
2.850100	1	-0.043130
2.866767	1	-0.044820
2.883433	1	-0.047260
2.900100	1	-0.049950
2.916767	1	-0.051430
2.933433	1	-0.051970
2.950100	1	-0.053890
2.966767	1	-0.058780
2.983433	1	-0.065590
3.000100	1	-0.072110
3.016767	1	-0.077430
3.033433	1	-0.082570
3.050100	1	-0.088530
3.066767	1	-0.094000
3.083433	1	-0.095650
3.100100	1	-0.090890
3.116767	1	-0.080730
3.133433	1	-0.069930
3.150100	1	-0.063450
3.166767	1	-0.062650
3.183433	1	-0.065440
3.200100	1	-0.068270
3.216767	1	-0.068260
3.233433	1	-0.064940
3.250100	1	-0.060230
3.266767	1	-0.057020
3.283433	1	-0.056820
3.300100	1	-0.058700
3.316767	1	-0.060700
3.333433	1	-0.061330
3.350100	1	-0.059750
3.366767	1	-0.056240
3.383433	1	-0.052370
3.400100	1	-0.049130
3.416767	1	-0.045760
3.433433	1	-0.042170
3.450100	1	-0.040260
3.466767	1	-0.041890
3.483433	1	-0.047450
3.500100	1	-0.055970
3.516767	1	-0.065200
3.533433	1	-0.072290
3.550100	1	-0.076040
3.566767	1	-0.077610
3.583433	1	-0.077840
3.600100	1	-0.076420
3.616767	1	-0.073710
3.633433	1	-0.071330
3.650100	1	-0.070290
3.666767	1	-0.069470
3.683433	1	-0.067080
3.700100	1	-0.063260
3.716767	1	-0.060720
3.733433	1	-0.062210
3.750100	1	-0.067350
3.766767	1	-0.072650
3.783433	1	-0.075260
3.800100	1	-0.075610
3.816767	1	-0.076070
3.833433	1	-0.078320
3.850100	1	-0.081490
3.866767	1	-0.082790
3.883433	1	-0.081090
3.900100	1	-0.077760
3.916767	1	-0.073470
3.933433	1	-0.067730
3.950100	1	-0.061270
3.966767	1	-0.055700
3.983433	1	-0.051430
4.000100	1	-0.047970
4.016767	1	-0.045950
4.033433	1	-0.047260
4.050100	1	-0.052430
4.066767	1	-0.058910
4.083433	1	-0.063430
4.100100	1	-0.065100
4.116767	1	-0.064650
4.133433	1	-0.062400
4.150100	1	-0.058400
4.166767	1	-0.053800
4.183433	1	-0.050440
4.200100	1	-0.049750
4.216767	1	-0.052240
4.233433	1	-0.056950
4.250100	1	-0.061600
4.266767	1	-0.064480
4.283433	1	-0.065150
4.300100	1	-0.062840
4.316767	1	-0.057200
4.333433	1	-0.050740
4.350100	1	-0.047380
4.366767	1	-0.048550
4.383433	1	-0.052410
4.400100	1	-0.055850
4.416767	1	-0.056230
4.433433	1	-0.052730
4.450100	1	-0.046870
4.466767	1	-0.041550
4.483433	1	-0.038810
4.500100	1	-0.039130
4.516767	1	-0.042200
4.533433	1	-0.046490
4.550100	1	-0.049460
4.566767	1	-0.049570
4.583433	1	-0.047790
4.600100	1	-0.046550
4.616767	1	-0.046960
4.633433	1	-0.047560
4.650100	1	-0.046730
4.666767	1	-0.044500
4.683433	1	-0.041480
4.700100	1	-0.038360
4.716767	1	-0.036590
4.733433	1	-0.037090
4.750100	1	-0.038370
4.766767	1	-0.037710
4.783433	1	-0.034800
4.800100	1	-0.032240
4.816767	1	-0.031490
4.833433	1	-0.031550
4.850100	1	-0.031000
4.866767	1	-0.028730
4.883433	1	-0.023840
4.900100	1	-0.016630
4.916767	1	-0.008200
4.933433	1	0.000690
4.950100	1	0.009530
4.966767	1	0.017580
4.983433	1	0.024920
5.000100	1	0.032170
5.016767	1	0.038340
5.033433	1	0.041870
5.050100	1	0.043650
5.066767	1	0.045930
5.083433	1	0.048720
5.100100	1	0.049720
5.116767	1	0.047610
5.133433	1	0.043720
5.150100	1	0.040340
5.166767	1	0.038440
5.183433	1	0.037710
5.200100	1	0.037810
5.216767	1	0.038960
5.233433	1	0.042190
5.250100	1	0.049210
5.266767	1	0.061160
5.283433	1	0.076720
5.300100	1	0.092430
5.316767	1	0.105000
5.333433	1	0.112940
5.350100	1	0.116280
5.366767	1	0.116510
5.383433	1	0.115990
5.400100	1	0.115680
5.416767	1	0.113710
5.433433	1	0.107880
5.450100	1	0.099210
5.466767	1	0.091100
5.483433	1	0.085290
5.500100	1	0.080330
5.516767	1	0.074630
5.533433	1	0.069250
5.550100	1	0.066710
5.566767	1	0.068470
5.583433	1	0.073780
5.600100	1	0.079850
5.616767	1	0.082910
5.633433	1	0.080040
5.650100	1	0.071480
5.666767	1	0.060610
5.683433	1	0.050590
5.700100	1	0.042710
5.716767	1	0.037890
5.733433	1	0.035740
5.750100	1	0.033340
5.766767	1	0.028550
5.783433	1	0.021770
5.800100	1	0.014500
5.816767	1	0.008820
5.833433	1	0.006440
5.850100	1	0.006980
5.866767	1	0.008670
5.883433	1	0.009950
5.900100	1	0.010710
5.916767	1	0.012010
5.933433	1	0.013830
5.950100	1	0.014540
5.966767	1	0.012770
5.983433	1	0.008870
6.000100	1	0.004730
6.016767	1	0.002290
6.033433	1	0.002240
6.050100	1	0.003870
6.066767	1	0.005580
6.083433	1	0.005550
6.100100	1	0.002240
6.116767	1	-0.004630
6.133433	1	-0.012480
6.150100	1	-0.016580
6.166767	1	-0.014460
6.183433	1	-0.009770
6.200100	1	-0.009620
6.216767	1	-0.017280
6.233433	1	-0.029840
6.250100	1	-0.042640
6.266767	1	-0.052160
6.283433	1	-0.056370
6.300100	1	-0.055770
6.316767	1	-0.052570
6.333433	1	-0.048150
6.350100	1	-0.042540
6.366767	1	-0.035420
6.383433	1	-0.027250
6.400100	1	-0.019850
6.416767	1	-0.015280
6.433433	1	-0.013970
6.450100	1	-0.014280
6.466767	1	-0.013830
6.483433	1	-0.011790
6.500100	1	-0.009460
6.516767	1	-0.008700
6.533433	1	-0.010590
6.550100	1	-0.015460
6.566767	1	-0.023140
6.583433	1	-0.032180
6.600100	1	-0.039360
6.616767	1	-0.041960
6.633433	1	-0.040710
6.650100	1	-0.038980
6.666767	1	-0.039500
6.683433	1	-0.042330
6.700100	1	-0.045230
6.716767	1	-0.045830
6.733433	1	-0.043620
6.750100	1	-0.039320
6.766767	1	-0.033860
6.783433	1	-0.029750
6.800100	1	-0.031180
6.816767	1	-0.039640
6.833433	1	-0.051810
6.850100	1	-0.062910
6.866767	1	-0.069490
6.883433	1	-0.069320
6.900100	1	-0.062530
6.916767	1	-0.053380
6.933433	1	-0.047720
6.950100	1	-0.048140
6.966767	1	-0.052580
6.983433	1	-0.057070
7.000100	1	-0.059750
7.016767	1	-0.061930
7.033433	1	-0.064440
7.050100	1	-0.065360
7.066767	1	-0.063020
7.083433	1	-0.058460
7.100100	1	-0.053360
7.116767	1	-0.048430
7.133433	1	-0.044570
7.150100	1	-0.043320
7.166767	1	-0.045380
7.183433	1	-0.049530
7.200100	1	-0.053750
7.216767	1	-0.057320
7.233433	1	-0.060570
7.250100	1	-0.063450
7.266767	1	-0.065490
7.283433	1	-0.065490
7.300100	1	-0.061830
7.316767	1	-0.054410
7.333433	1	-0.045400
7.350100	1	-0.037760
7.366767	1	-0.033430
7.383433	1	-0.032150
7.400100	1	-0.032310
7.416767	1	-0.032830
7.433433	1	-0.033900
7.450100	1	-0.036300
7.466767	1	-0.039430
7.483433	1	-0.040950
7.500100	1	-0.039780
7.516767	1	-0.037360
7.533433	1	-0.035960
7.550100	1	-0.037140
7.566767	1	-0.040240
7.583433	1	-0.042180
7.600100	1	-0.040310
7.616767	1	-0.035200
7.633433	1	-0.030070
7.650100	1	-0.028140
7.666767	1	-0.030320
7.683433	1	-0.033870
7.700100	1	-0.034510
7.716767	1	-0.030900
7.733433	1	-0.025410
7.750100	1	-0.020780
7.766767	1	-0.018090
7.783433	1	-0.016900
7.800100	1	-0.015840
7.816767	1	-0.013570
7.833433	1	-0.008730
7.850100	1	-0.000620
7.866767	1	0.008670
7.883433	1	0.015080
7.900100	1	0.016770
7.916767	1	0.015770
7.933433	1	0.015620
7.950100	1	0.018140
7.966767	1	0.022350
7.983433	1	0.026040
8.000100	1	0.027440
8.016767	1	0.026030
8.033433	1	0.023230
8.050100	1	0.022070
8.066767	1	0.024250
8.083433	1	0.027850
8.100100	1	0.029780
8.116767	1	0.030250
8.133433	1	0.032820
8.150100	1	0.039930
8.166767	1	0.050300
8.183433	1	0.061040
8.200100	1	0.070240
8.216767	1	0.078000
8.233433	1	0.086150
8.250100	1	0.095930
8.266767	1	0.106180
8.283433	1	0.115060
8.300100	1	0.122560
8.316767	1	0.130440
8.333433	1	0.140510
8.350100	1	0.153440
8.366767	1	0.168250
8.383433	1	0.183130
8.400100	1	0.196850
8.416767	1	0.209350
8.433433	1	0.220850
8.450100	1	0.230870
8.466767	1	0.239070
8.483433	1	0.246370
8.500100	1	0.253880
8.516767	1	0.262010
8.533433	1	0.271210
8.550100	1	0.281990
8.566767	1	0.294020
8.583433	1	0.305830
8.600100	1	0.315780
8.616767	1	0.323420
8.633433	1	0.329620
8.650100	1	0.335520
8.666767	1	0.341750
8.683433	1	0.348010
8.700100	1	0.353240
8.716767	1	0.356740
8.733433	1	0.359780
8.750100	1	0.364960
8.766767	1	0.373960
8.783433	1	0.386440
8.800100	1	0.400690
8.816767	1	0.414800
8.833433	1	0.428270
8.850100	1	0.442590
8.866767	1	0.459320
8.883433	1	0.478750
8.900100	1	0.500680
8.916767	1	0.525650
8.933433	1	0.555580
8.950100	1	0.593230
8.966767	1	0.642220
8.983433	1	0.707790
9.000100	1	0.795170
9.016767	1	0.907450
9.033433	1	1.046640
9.050100	1	1.214990
9.066767	1	1.414760
9.083433	1	1.652320
9.100100	1	1.952700
9.116767	1	2.378650
9.133433	1	3.040590
9.150100	1	4.092770
9.166767	1	5.720130
9.183433	1	8.120830
9.200100	1	11.487360
9.216767	1	15.993440
9.233433	1	21.792830
9.250100	1	29.021890
9.266767	1	37.790230
9.283433	1	48.153410
9.300100	1	60.077950
9.316767	1	73.412810
9.333433	1	87.873620
9.350100	1	103.043470
9.366767	1	118.396030
9.383433	1	133.340250
9.400100	1	147.278790
9.416767	1	159.670340
9.433433	1	170.085820
9.450100	1	178.246240
9.466767	1	184.034890
9.483433	1	187.484470
9.500100	1	188.745830
9.516767	1	188.051000
9.533433	1	185.682390
9.550100	1	181.947790
9.566767	1	177.152550
9.583433	1	171.573710
9.600100	1	165.449940
9.616767	1	158.984080
9.633433	1	152.344840
9.650100	1	145.666030
9.666767	1	139.048430
9.683433	1	132.565550
9.700100	1	126.269970
9.716767	1	120.197770
9.733433	1	114.373430
9.750100	1	108.813670
9.766767	1	103.526720
9.783433	1	98.512510
9.800100	1	93.767270
9.816767	1	89.286090
9.833433	1	85.061510
9.850100	1	81.083280
9.866767	1	77.340340
9.883433	1	73.821800
9.900100	1	70.516830
9.916767	1	67.414470
9.933433	1	64.503990
9.950100	1	61.777330
9.966767	1	59.231090
9.983433	1	56.866220
10.000100	1	54.686620
10.016767	1	52.695700
10.033433	1	50.892730
10.050100	1	49.273340
10.066767	1	47.832680
10.083433	1	46.568470
10.100100	1	45.483550
10.116767	1	44.586150
10.133433	1	43.887700
10.150100	1	43.402330
10.166767	1	43.148480
10.183433	1	43.148000
10.200100	1	43.423520
10.216767	1	43.996260
10.233433	1	44.881530
10.250100	1	46.082740
10.266767	1	47.587170
10.283433	1	49.363420
10.300100	1	51.358440
10.316767	1	53.494220
10.333433	1	55.668000
10.350100	1	57.760640
10.366767	1	59.649610
10.383433	1	61.220100
10.400100	1	62.372380
10.416767	1	63.028200
10.433433	1	63.137930
10.450100	1	62.685920
10.466767	1	61.691430
10.483433	1	60.203470
10.500100	1	58.291670
10.516767	1	56.037460
10.533433	1	53.526710
10.550100	1	50.843460
10.566767	1	48.065150
10.583433	1	45.260130
10.600100	1	42.487780
10.616767	1	39.798470
10.633433	1	37.230520
10.650100	1	34.807950
10.666767	1	32.542420
10.683433	1	30.437520
10.700100	1	28.492080
10.716767	1	26.701760
10.733433	1	25.059980
10.750100	1	23.558420
10.766767	1	22.187320
10.783433	1	20.935730
10.800100	1	19.791410
10.816767	1	18.741040
10.833433	1	17.771500
10.850100	1	16.871290
10.866767	1	16.030920
10.883433	1	15.242720
10.900100	1	14.500430
10.916767	1	13.798270
10.933433	1	13.131220
10.950100	1	12.496900
10.966767	1	11.895810
10.983433	1	11.328210
11.000100	1	10.791450
11.016767	1	10.280700
11.033433	1	9.791030
11.050100	1	9.318920
11.066767	1	8.862830
11.083433	1	8.422730
11.100100	1	7.999340
11.116767	1	7.594140
11.133433	1	7.209240
11.150100	1	6.845680
11.166767	1	6.502160
11.183433	1	6.176900
11.200100	1	5.869280
11.216767	1	5.578040
11.233433	1	5.300110
11.250100	1	5.032330
11.266767	1	4.773550
11.283433	1	4.524460
11.300100	1	4.286690
11.316767	1	4.062750
11.333433	1	3.854530
11.350100	1	3.661380
11.366767	1	3.481640
11.383433	1	3.314030
11.400100	1	3.156620
11.416767	1	3.007140
11.433433	1	2.864440
11.450100	1	2.728910
11.466767	1	2.601310
11.483433	1	2.481990
11.500100	1	2.371460
11.516767	1	2.270590
11.533433	1	2.179990
11.550100	1	2.099410
11.566767	1	2.027460
11.583433	1	1.962720
11.600100	1	1.904100
11.616767	1	1.849500
11.633433	1	1.795890
11.650100	1	1.740970
11.666767	1	1.684790
11.683433	1	1.629980
11.700100	1	1.579840
11.716767	1	1.536410
11.733433	1	1.500310
11.750100	1	1.470790
11.766767	1	1.445320
11.783433	1	1.421260
11.800100	1	1.397070
11.816767	1	1.371400
11.833433	1	1.343990
11.850100	1	1.316840
11.866767	1	1.291980
11.883433	1	1.268960
11.900100	1	1.246080
11.916767	1	1.223030
11.933433	1	1.201160
11.950100	1	1.181600
11.966767	1	1.164690
11.983433	1	1.151070
12.000100	1	1.140130
12.016767	1	1.128470
12.033433	1	1.112990
12.050100	1	1.094540
12.066767	1	1.076700
12.083433	1	1.062390
12.100100	1	1.052350
12.116767	1	1.045810
12.133433	1	1.041650
12.150100	1	1.038220
12.166767	1	1.034030
12.183433	1	1.029010
12.200100	1	1.023220
12.216767	1	1.014980
12.233433	1	1.002010
12.250100	1	0.984480
12.266767	1	0.965210
12.283433	1	0.946880
12.300100	1	0.930480
12.316767	1	0.916330
12.333433	1	0.905250
12.350100	1	0.897600
12.366767	1	0.891220
12.383433	1	0.882630
12.400100	1	0.870820
12.416767	1	0.857100
12.433433	1	0.842070
12.450100	1	0.825720
12.466767	1	0.808850
12.483433	1	0.792860
12.500100	1	0.779150
12.516767	1	0.768550
12.533433	1	0.761240
12.550100	1	0.756300
12.566767	1	0.750810
12.583433	1	0.742350
12.600100	1	0.731950
12.616767	1	0.721760
12.633433	1	0.712690
12.650100	1	0.705780
12.666767	1	0.702390
12.683433	1	0.701730
12.700100	1	0.701580
12.716767	1	0.701770
12.733433	1	0.704340
12.750100	1	0.709730
12.766767	1	0.715900
12.783433	1	0.720900
12.800100	1	0.723210
12.816767	1	0.721390
12.833433	1	0.715750
12.850100	1	0.708450
12.866767	1	0.701880
12.883433	1	0.698380
12.900100	1	0.699400
12.916767	1	0.704570
12.933433	1	0.713320
12.950100	1	0.725820
12.966767	1	0.741150
12.983433	1	0.756730
13.000100	1	0.769950
13.016767	1	0.779810
13.033433	1	0.786820
13.050100	1	0.792210
13.066767	1	0.797310
13.083433	1	0.802560
13.100100	1	0.806560
13.116767	1	0.807790
13.133433	1	0.806310
13.150100	1	0.802540
13.166767	1	0.796420
13.183433	1	0.788010
13.200100	1	0.776990
13.216767	1	0.762550
13.233433	1	0.744510
13.250100	1	0.724290
13.266767	1	0.704700
13.283433	1	0.688030
13.300100	1	0.674600
13.316767	1	0.663790
13.333433	1	0.654790
13.350100	1	0.646820
13.366767	1	0.639670
13.383433	1	0.634050
13.400100	1	0.631530
13.416767	1	0.633630
13.433433	1	0.640200
13.450100	1	0.648360
13.466767	1	0.653880
13.483433	1	0.654800
13.500100	1	0.652850
13.516767	1	0.650570
13.533433	1	0.648480
13.550100	1	0.645860
13.566767	1	0.642760
13.583433	1	0.639900
13.600100	1	0.637550
13.616767	1	0.636050
13.633433	1	0.635750
13.650100	1	0.635630
13.666767	1	0.633760
13.683433	1	0.629800
13.700100	1	0.625520
13.716767	1	0.622290
13.733433	1	0.619360
13.750100	1	0.615290
13.766767	1	0.609140
13.783433	1	0.600240
13.800100	1	0.588520
13.816767	1	0.574770
13.833433	1	0.561200
13.850100	1	0.550530
13.866767	1	0.543160
13.883433	1	0.537580
13.900100	1	0.532960
13.916767	1	0.528620
13.933433	1	0.522930
13.950100	1	0.515250
13.966767	1	0.506800
13.983433	1	0.498740
14.000100	1	0.491650
14.016767	1	0.486400
14.033433	1	0.484230
14.050100	1	0.485460
14.066767	1	0.488730
14.083433	1	0.491300
14.100100	1	0.489950
14.116767	1	0.482590
14.133433	1	0.469760
14.150100	1	0.454050
14.166767	1	0.437970
14.183433	1	0.423330
14.200100	1	0.412400
14.216767	1	0.407170
14.233433	1	0.407090
14.250100	1	0.409940
14.266767	1	0.414120
14.283433	1	0.417930
14.300100	1	0.418890
14.316767	1	0.415090
14.333433	1	0.405850
14.350100	1	0.392040
14.366767	1	0.376310
14.383433	1	0.361860
14.400100	1	0.351370
14.416767	1	0.345800
14.433433	1	0.343700
14.450100	1	0.343350
14.466767	1	0.344050
14.483433	1	0.344300
14.500100	1	0.341710
14.516767	1	0.335480
14.533433	1	0.327850
14.550100	1	0.322040
14.566767	1	0.319360
14.583433	1	0.318720
14.600100	1	0.317650
14.616767	1	0.313760
14.633433	1	0.306510
14.650100	1	0.297250
14.666767	1	0.287460
14.683433	1	0.277420
14.700100	1	0.266980
14.716767	1	0.256850
14.733433	1	0.248760
14.750100	1	0.244690
14.766767	1	0.245200
14.783433	1	0.248360
14.800100	1	0.250570
14.816767	1	0.248900
14.833433	1	0.242950
14.850100	1	0.234390
14.866767	1	0.225750
14.883433	1	0.219530
14.900100	1	0.216640
14.916767	1	0.215780
14.933433	1	0.215250
14.950100	1	0.214000
14.966767	1	0.211760
14.983433	1	0.210120
15.000100	1	0.211450
15.016767	1	0.215800
15.033433	1	0.221280
15.050100	1	0.226610
15.066767	1	0.230770
15.083433	1	0.231600
15.100100	1	0.226900
15.116767	1	0.216750
15.133433	1	0.204110
15.150100	1	0.192940
15.166767	1	0.185420
15.183433	1	0.180520
15.200100	1	0.175970
15.216767	1	0.171750
15.233433	1	0.170320
15.250100	1	0.173560
15.266767	1	0.179860
15.283433	1	0.184830
15.300100	1	0.185150
15.316767	1	0.180830
15.333433	1	0.174650
15.350100	1	0.170330
15.366767	1	0.170790
15.383433	1	0.176180
15.400100	1	0.182960
15.416767	1	0.186370
15.433433	1	0.183930
15.450100	1	0.176260
15.466767	1	0.166490
15.483433	1	0.158880
15.500100	1	0.156200
15.516767	1	0.158380
15.533433	1	0.163780
15.550100	1	0.171050
15.566767	1	0.179400
15.583433	1	0.188010
15.600100	1	0.196260
15.616767	1	0.203640
15.633433	1	0.208850
15.650100	1	0.210930
15.666767	1	0.211610
15.683433	1	0.214200
15.700100	1	0.220740
15.716767	1	0.230860
15.733433	1	0.242280
15.750100	1	0.252880
15.766767	1	0.262300
15.783433	1	0.270360
15.800100	1	0.275390
15.816767	1	0.276190
15.833433	1	0.274410
15.850100	1	0.273160
15.866767	1	0.274080
15.883433	1	0.277140
15.900100	1	0.282260
15.916767	1	0.289820
15.933433	1	0.299340
15.950100	1	0.308400
15.966767	1	0.313220
15.983433	1	0.310440
16.000100	1	0.299570
16.016767	1	0.283850
16.033433	1	0.267910
16.050100	1	0.254650
16.066767	1	0.244110
16.083433	1	0.234700
16.100100	1	0.225030
16.116767	1	0.214850
16.133433	1	0.204280
16.150100	1	0.193360
16.166767	1	0.182980
16.183433	1	0.174670
16.200100	1	0.169030
16.216767	1	0.165100
16.233433	1	0.160980
16.250100	1	0.155710
16.266767	1	0.150440
16.283433	1	0.147090
16.300100	1	0.146370
16.316767	1	0.147460
16.333433	1	0.148730
16.350100	1	0.147960
16.366767	1	0.142790
16.383433	1	0.132790
16.400100	1	0.120210
16.416767	1	0.108250
16.433433	1	0.099510
16.450100	1	0.095780
16.466767	1	0.098020
16.483433	1	0.105480
16.500100	1	0.115430
16.516767	1	0.124920
16.533433	1	0.133190
16.550100	1	0.140720
16.566767	1	0.147010
16.583433	1	0.150930
16.600100	1	0.152730
16.616767	1	0.155060
16.633433	1	0.161420
16.650100	1	0.171620
16.666767	1	0.180670
16.683433	1	0.183570
16.700100	1	0.180080
16.716767	1	0.174280
16.733433	1	0.170210
16.750100	1	0.168880
16.766767	1	0.169350
16.783433	1	0.170130
16.800100	1	0.169160
16.816767	1	0.164920
16.833433	1	0.158780
16.850100	1	0.154420
16.866767	1	0.154320
16.883433	1	0.158060
16.900100	1	0.163340
16.916767	1	0.167420
16.933433	1	0.168300
16.950100	1	0.165490
16.966767	1	0.160200
16.983433	1	0.154950
17.000100	1	0.152080
17.016767	1	0.152510
17.033433	1	0.155310
17.050100	1	0.158060
17.066767	1	0.157810
17.083433	1	0.151970
17.100100	1	0.139710
17.116767	1	0.122920
17.133433	1	0.105000
17.150100	1	0.089840
17.166767	1	0.080900
17.183433	1	0.078900
17.200100	1	0.081640
17.216767	1	0.086680
17.233433	1	0.091710
17.250100	1	0.093980
17.266767	1	0.091960
17.283433	1	0.086740
17.300100	1	0.080970
17.316767	1	0.077650
17.333433	1	0.079620
17.350100	1	0.087230
17.366767	1	0.096790
17.383433	1	0.104120
17.400100	1	0.108510
17.416767	1	0.112120
17.433433	1	0.117440
17.450100	1	0.126040
17.466767	1	0.137900
17.483433	1	0.150530
17.500100	1	0.159160
17.516767	1	0.160000
17.533433	1	0.153370
17.550100	1	0.142680
17.566767	1	0.131860
17.583433	1	0.124520
17.600100	1	0.123340
17.616767	1	0.129270
17.633433	1	0.140940
17.650100	1	0.154530
17.666767	1	0.164980
17.683433	1	0.169360
17.700100	1	0.168880
17.716767	1	0.166670
17.733433	1	0.164600
17.750100	1	0.162840
17.766767	1	0.159980
17.783433	1	0.153870
17.800100	1	0.144670
17.816767	1	0.135140
17.833433	1	0.127450
17.850100	1	0.122100
17.866767	1	0.118950
17.883433	1	0.118120
17.900100	1	0.120740
17.916767	1	0.127700
17.933433	1	0.137330
17.950100	1	0.146010
17.966767	1	0.150850
17.983433	1	0.150430
18.000100	1	0.144200
18.016767	1	0.132810
18.033433	1	0.119030
18.050100	1	0.107380
18.066767	1	0.101050
18.083433	1	0.099440
18.100100	1	0.098870
18.116767	1	0.095390
18.133433	1	0.087800
18.150100	1	0.079120
18.166767	1	0.074440
18.183433	1	0.075830
18.200100	1	0.079900
18.216767	1	0.081930
18.233433	1	0.079880
18.250100	1	0.073910
18.266767	1	0.065890
18.283433	1	0.058850
18.300100	1	0.054160
18.316767	1	0.050860
18.333433	1	0.047660
18.350100	1	0.044340
18.366767	1	0.040920
18.383433	1	0.037240
18.400100	1	0.034010
18.416767	1	0.032080
18.433433	1	0.030270
18.450100	1	0.026790
18.466767	1	0.022140
18.483433	1	0.018720
18.500100	1	0.019020
18.516767	1	0.023480
18.533433	1	0.028240
18.550100	1	0.027290
18.566767	1	0.018500
18.583433	1	0.005930
18.600100	1	-0.003970
18.616767	1	-0.007080
18.633433	1	-0.003810
18.650100	1	0.001940
18.666767	1	0.006480
18.683433	1	0.009530
18.700100	1	0.013310
18.716767	1	0.019120
18.733433	1	0.025510
18.750100	1	0.029500
18.766767	1	0.029640
18.783433	1	0.027610
18.800100	1	0.026120
18.816767	1	0.026360
18.833433	1	0.028450
18.850100	1	0.032050
18.866767	1	0.036050
18.883433	1	0.039280
18.900100	1	0.041170
18.916767	1	0.040990
18.933433	1	0.037480
18.950100	1	0.030560
18.966767	1	0.022220
18.983433	1	0.015510
19.000100	1	0.012930
19.016767	1	0.014960
19.033433	1	0.019430
19.050100	1	0.022690
19.066767	1	0.022210
19.083433	1	0.019390
19.100100	1	0.018600
19.116767	1	0.021890
19.133433	1	0.026480
19.150100	1	0.028230
19.166767	1	0.026590
19.183433	1	0.024200
19.200100	1	0.022690
19.216767	1	0.021870
19.233433	1	0.021650
19.250100	1	0.022720
19.266767	1	0.026480
19.283433	1	0.033010
19.300100	1	0.038830
19.316767	1	0.038500
19.333433	1	0.028850
19.350100	1	0.012060
19.366767	1	-0.005180
19.383433	1	-0.016240
19.400100	1	-0.018500
19.416767	1	-0.014120
19.433433	1	-0.006950
19.450100	1	0.000740
19.466767	1	0.007880
19.483433	1	0.013400
19.500100	1	0.016840
19.516767	1	0.018730
19.533433	1	0.019160
19.550100	1	0.017770
19.566767	1	0.015140
19.583433	1	0.012540
19.600100	1	0.010860
19.616767	1	0.010110
19.633433	1	0.009120
19.650100	1	0.007160
19.666767	1	0.004950
19.683433	1	0.003360
19.700100	1	0.003340
19.716767	1	0.006510
19.733433	1	0.013570
19.750100	1	0.022120
19.766767	1	0.027570
19.783433	1	0.027480
19.800100	1	0.023630
19.816767	1	0.018700
19.833433	1	0.013820
19.850100	1	0.010310
19.866767	1	0.010080
19.883433	1	0.012810
19.900100	1	0.014760
19.916767	1	0.012720
19.933433	1	0.007670
19.950100	1	0.003680
19.966767	1	0.004610
19.983433	1	0.011230
20.000100	1	0.020160
