# Supplementary material for: Targeted protein degradation systems to enhance Wnt signaling
Source: eLife. 2024 Jun 7;13:RP93908. doi: 10.7554/eLife.93908 (PMC11161174; doi:10.7554/eLife.93908)
Supplement: Figure 1—figure supplement 1—source data 1. [file elife-93908-fig1-figsupp1-data1.zip › mASGR2-CRD-8M24-Fab_Chromatography.txt]

URL	chrom://thermoelectronn/ChromeleonLocal/Partha/20230112_ASGR1-2_8M24_8G8.seq/611.smp/UV_VIS_1.channel
Channel	UV_VIS_1

Injection Information:
Data Vault	ChromeleonLocal
Sequence	20230112_ASGR1-2_8M24_8G8
Name	8M24_MouseASGR2CBD
Number	10
Position	R:E9
Comment	
Processing Method	Reversed Phase HPLC Process
Instrument Method	TSK-G3000 SEC 0.3ml_min 20 min
Type	Unknown
Status	Finished
Inject Time	1/12/2023 8:12:14 PM -08:00
Volume (µl)	25.00
Dilution Factor	1.0000
Weight	1.0000

Raw Data Information:
Time Min. (min)	0.016633
Time Max. (min)	20.016633
Data Points	1201
Detector	UV
Generating Data System	Chromeleon 7.2.10.23925
Exporting Data System	Chromeleon 7.2.10.0
Operator	Instrument Controller
Signal Quantity	Absorbance
Signal Unit	mAU
Signal Min.	-0.150750
Signal Max.	315.212680
Channel	UV_VIS_1
Driver Name	Thermo.Vanquish.VWD.dll
Channel Type	Evaluation
Min. Step (s)	1
Max. Step (s)	1
Average Step (s)	1

Signal Parameter Information:
Signal Info	WVL:280 nm

Raw Data:
Time (min)	Step (s)	Value (mAU)
0.016633	n.a.	0.000000
0.033300	1	0.000160
0.049967	1	0.001080
0.066633	1	0.003110
0.083300	1	0.005200
0.099967	1	0.005750
0.116633	1	0.003800
0.133300	1	-0.001030
0.149967	1	-0.007840
0.166633	1	-0.013940
0.183300	1	-0.016840
0.199967	1	-0.016310
0.216633	1	-0.014330
0.233300	1	-0.013350
0.249967	1	-0.014560
0.266633	1	-0.017760
0.283300	1	-0.021990
0.299967	1	-0.026360
0.316633	1	-0.030190
0.333300	1	-0.032310
0.349967	1	-0.031970
0.366633	1	-0.030660
0.383300	1	-0.030410
0.399967	1	-0.032110
0.416633	1	-0.036690
0.433300	1	-0.044340
0.449967	1	-0.052680
0.466633	1	-0.057790
0.483300	1	-0.057210
0.499967	1	-0.052450
0.516633	1	-0.047750
0.533300	1	-0.045400
0.549967	1	-0.043720
0.566633	1	-0.040550
0.583300	1	-0.036460
0.599967	1	-0.033580
0.616633	1	-0.032580
0.633300	1	-0.032010
0.649967	1	-0.030260
0.666633	1	-0.027580
0.683300	1	-0.026160
0.699967	1	-0.027610
0.716633	1	-0.030390
0.733300	1	-0.031290
0.749967	1	-0.029280
0.766633	1	-0.026640
0.783300	1	-0.026560
0.799967	1	-0.030180
0.816633	1	-0.036000
0.833300	1	-0.041480
0.849967	1	-0.044800
0.866633	1	-0.046000
0.883300	1	-0.046460
0.899967	1	-0.046500
0.916633	1	-0.044630
0.933300	1	-0.040110
0.949967	1	-0.035330
0.966633	1	-0.034080
0.983300	1	-0.037920
0.999967	1	-0.044660
1.016633	1	-0.050450
1.033300	1	-0.053290
1.049967	1	-0.054020
1.066633	1	-0.053430
1.083300	1	-0.051070
1.099967	1	-0.047370
1.116633	1	-0.044630
1.133300	1	-0.045380
1.149967	1	-0.049710
1.166633	1	-0.054690
1.183300	1	-0.057260
1.199967	1	-0.057200
1.216633	1	-0.056610
1.233300	1	-0.057820
1.249967	1	-0.062000
1.266633	1	-0.068160
1.283300	1	-0.073370
1.299967	1	-0.075240
1.316633	1	-0.074270
1.333300	1	-0.072910
1.349967	1	-0.072430
1.366633	1	-0.071740
1.383300	1	-0.069900
1.399967	1	-0.067810
1.416633	1	-0.066940
1.433300	1	-0.067860
1.449967	1	-0.070440
1.466633	1	-0.073910
1.483300	1	-0.076320
1.499967	1	-0.075470
1.516633	1	-0.070970
1.533300	1	-0.064980
1.549967	1	-0.060260
1.566633	1	-0.057830
1.583300	1	-0.056460
1.599967	1	-0.053620
1.616633	1	-0.048240
1.633300	1	-0.043640
1.649967	1	-0.045170
1.666633	1	-0.054140
1.683300	1	-0.066160
1.699967	1	-0.075870
1.716633	1	-0.081260
1.733300	1	-0.083260
1.749967	1	-0.083240
1.766633	1	-0.081810
1.783300	1	-0.079430
1.799967	1	-0.077330
1.816633	1	-0.076840
1.833300	1	-0.078170
1.849967	1	-0.080650
1.866633	1	-0.083270
1.883300	1	-0.085200
1.899967	1	-0.086260
1.916633	1	-0.086620
1.933300	1	-0.086620
1.949967	1	-0.086130
1.966633	1	-0.084540
1.983300	1	-0.082700
1.999967	1	-0.082750
2.016633	1	-0.084990
2.033300	1	-0.087190
2.049967	1	-0.086820
2.066633	1	-0.082990
2.083300	1	-0.077590
2.099967	1	-0.074590
2.116633	1	-0.076860
2.133300	1	-0.083300
2.149967	1	-0.090380
2.166633	1	-0.096010
2.183300	1	-0.100100
2.199967	1	-0.101930
2.216633	1	-0.100020
2.233300	1	-0.095010
2.249967	1	-0.089960
2.266633	1	-0.087340
2.283300	1	-0.086900
2.299967	1	-0.086680
2.316633	1	-0.085360
2.333300	1	-0.082870
2.349967	1	-0.079380
2.366633	1	-0.074970
2.383300	1	-0.070040
2.399967	1	-0.065560
2.416633	1	-0.063420
2.433300	1	-0.065620
2.449967	1	-0.072180
2.466633	1	-0.081040
2.483300	1	-0.089880
2.499967	1	-0.096420
2.516633	1	-0.098410
2.533300	1	-0.094900
2.549967	1	-0.087290
2.566633	1	-0.078160
2.583300	1	-0.070140
2.599967	1	-0.065870
2.616633	1	-0.066690
2.633300	1	-0.071080
2.649967	1	-0.075690
2.666633	1	-0.078370
2.683300	1	-0.079760
2.699967	1	-0.082090
2.716633	1	-0.087120
2.733300	1	-0.095050
2.749967	1	-0.104210
2.766633	1	-0.111260
2.783300	1	-0.113220
2.799967	1	-0.110010
2.816633	1	-0.103840
2.833300	1	-0.096390
2.849967	1	-0.087470
2.866633	1	-0.076430
2.883300	1	-0.065220
2.899967	1	-0.058710
2.916633	1	-0.060540
2.933300	1	-0.069620
2.949967	1	-0.081160
2.966633	1	-0.090210
2.983300	1	-0.094330
2.999967	1	-0.094420
3.016633	1	-0.093730
3.033300	1	-0.094960
3.049967	1	-0.098020
3.066633	1	-0.101500
3.083300	1	-0.104670
3.099967	1	-0.107690
3.116633	1	-0.110740
3.133300	1	-0.112330
3.149967	1	-0.110170
3.166633	1	-0.104240
3.183300	1	-0.096970
3.199967	1	-0.091440
3.216633	1	-0.090350
3.233300	1	-0.094120
3.249967	1	-0.099720
3.266633	1	-0.103320
3.283300	1	-0.103200
3.299967	1	-0.099790
3.316633	1	-0.094380
3.333300	1	-0.087910
3.349967	1	-0.080970
3.366633	1	-0.074960
3.383300	1	-0.071950
3.399967	1	-0.072860
3.416633	1	-0.076890
3.433300	1	-0.082770
3.449967	1	-0.089670
3.466633	1	-0.097040
3.483300	1	-0.103840
3.499967	1	-0.108590
3.516633	1	-0.110670
3.533300	1	-0.110400
3.549967	1	-0.108570
3.566633	1	-0.106860
3.583300	1	-0.106490
3.599967	1	-0.106430
3.616633	1	-0.104680
3.633300	1	-0.100820
3.649967	1	-0.096010
3.666633	1	-0.091320
3.683300	1	-0.087190
3.699967	1	-0.084070
3.716633	1	-0.082600
3.733300	1	-0.083470
3.749967	1	-0.087410
3.766633	1	-0.095060
3.783300	1	-0.106490
3.799967	1	-0.120390
3.816633	1	-0.133870
3.833300	1	-0.143900
3.849967	1	-0.149400
3.866633	1	-0.150750
3.883300	1	-0.148110
3.899967	1	-0.142080
3.916633	1	-0.134990
3.933300	1	-0.129150
3.949967	1	-0.124850
3.966633	1	-0.121670
3.983300	1	-0.120550
3.999967	1	-0.122340
4.016633	1	-0.125260
4.033300	1	-0.126050
4.049967	1	-0.122820
4.066633	1	-0.115600
4.083300	1	-0.106810
4.099967	1	-0.101320
4.116633	1	-0.102950
4.133300	1	-0.110770
4.149967	1	-0.120160
4.166633	1	-0.126940
4.183300	1	-0.130050
4.199967	1	-0.130850
4.216633	1	-0.130400
4.233300	1	-0.128650
4.249967	1	-0.126310
4.266633	1	-0.125170
4.283300	1	-0.125890
4.299967	1	-0.127550
4.316633	1	-0.129060
4.333300	1	-0.129780
4.349967	1	-0.128950
4.366633	1	-0.125460
4.383300	1	-0.119260
4.399967	1	-0.112260
4.416633	1	-0.106330
4.433300	1	-0.101260
4.449967	1	-0.095970
4.466633	1	-0.090890
4.483300	1	-0.087530
4.499967	1	-0.087180
4.516633	1	-0.090680
4.533300	1	-0.097490
4.549967	1	-0.105140
4.566633	1	-0.110840
4.583300	1	-0.112990
4.599967	1	-0.111940
4.616633	1	-0.110290
4.633300	1	-0.111360
4.649967	1	-0.116120
4.666633	1	-0.121730
4.683300	1	-0.124000
4.699967	1	-0.121300
4.716633	1	-0.115860
4.733300	1	-0.110760
4.749967	1	-0.107580
4.766633	1	-0.107160
4.783300	1	-0.110270
4.799967	1	-0.117000
4.816633	1	-0.125530
4.833300	1	-0.132020
4.849967	1	-0.133810
4.866633	1	-0.131780
4.883300	1	-0.128210
4.899967	1	-0.123510
4.916633	1	-0.116740
4.933300	1	-0.107550
4.949967	1	-0.097470
4.966633	1	-0.089930
4.983300	1	-0.087900
4.999967	1	-0.091480
5.016633	1	-0.098190
5.033300	1	-0.104580
5.049967	1	-0.108380
5.066633	1	-0.110360
5.083300	1	-0.112510
5.099967	1	-0.114740
5.116633	1	-0.115380
5.133300	1	-0.113650
5.149967	1	-0.110020
5.166633	1	-0.105080
5.183300	1	-0.098470
5.199967	1	-0.089860
5.216633	1	-0.080900
5.233300	1	-0.074340
5.249967	1	-0.071140
5.266633	1	-0.070150
5.283300	1	-0.069480
5.299967	1	-0.067240
5.316633	1	-0.062880
5.333300	1	-0.058260
5.349967	1	-0.055760
5.366633	1	-0.055730
5.383300	1	-0.057420
5.399967	1	-0.060690
5.416633	1	-0.065140
5.433300	1	-0.069510
5.449967	1	-0.073120
5.466633	1	-0.076200
5.483300	1	-0.079000
5.499967	1	-0.081700
5.516633	1	-0.083810
5.533300	1	-0.083670
5.549967	1	-0.080300
5.566633	1	-0.075340
5.583300	1	-0.071500
5.599967	1	-0.070240
5.616633	1	-0.071500
5.633300	1	-0.073940
5.649967	1	-0.075770
5.666633	1	-0.076500
5.683300	1	-0.076620
5.699967	1	-0.076280
5.716633	1	-0.075510
5.733300	1	-0.074210
5.749967	1	-0.071800
5.766633	1	-0.067750
5.783300	1	-0.062820
5.799967	1	-0.059600
5.816633	1	-0.061100
5.833300	1	-0.067980
5.849967	1	-0.077980
5.866633	1	-0.088060
5.883300	1	-0.095550
5.899967	1	-0.098530
5.916633	1	-0.096910
5.933300	1	-0.092060
5.949967	1	-0.085160
5.966633	1	-0.077910
5.983300	1	-0.073810
5.999967	1	-0.075510
6.016633	1	-0.082010
6.033300	1	-0.090220
6.049967	1	-0.096960
6.066633	1	-0.099570
6.083300	1	-0.098030
6.099967	1	-0.095550
6.116633	1	-0.094910
6.133300	1	-0.096140
6.149967	1	-0.098370
6.166633	1	-0.101650
6.183300	1	-0.106500
6.199967	1	-0.112350
6.216633	1	-0.117230
6.233300	1	-0.119280
6.249967	1	-0.118580
6.266633	1	-0.116280
6.283300	1	-0.112610
6.299967	1	-0.107500
6.316633	1	-0.102050
6.333300	1	-0.097790
6.349967	1	-0.096100
6.366633	1	-0.098200
6.383300	1	-0.104360
6.399967	1	-0.113220
6.416633	1	-0.122300
6.433300	1	-0.129050
6.449967	1	-0.131680
6.466633	1	-0.129160
6.483300	1	-0.121450
6.499967	1	-0.110990
6.516633	1	-0.102580
6.533300	1	-0.099950
6.549967	1	-0.103340
6.566633	1	-0.110420
6.583300	1	-0.117670
6.599967	1	-0.121600
6.616633	1	-0.120900
6.633300	1	-0.117370
6.649967	1	-0.114610
6.666633	1	-0.115160
6.683300	1	-0.118860
6.699967	1	-0.124160
6.716633	1	-0.129640
6.733300	1	-0.133670
6.749967	1	-0.135420
6.766633	1	-0.136120
6.783300	1	-0.136740
6.799967	1	-0.135860
6.816633	1	-0.131830
6.833300	1	-0.125230
6.849967	1	-0.118420
6.866633	1	-0.113590
6.883300	1	-0.110850
6.899967	1	-0.108090
6.916633	1	-0.103600
6.933300	1	-0.098990
6.949967	1	-0.097180
6.966633	1	-0.098480
6.983300	1	-0.100620
6.999967	1	-0.102400
7.016633	1	-0.105430
7.033300	1	-0.111430
7.049967	1	-0.119250
7.066633	1	-0.126160
7.083300	1	-0.130670
7.099967	1	-0.132810
7.116633	1	-0.133350
7.133300	1	-0.133750
7.149967	1	-0.135270
7.166633	1	-0.137540
7.183300	1	-0.138440
7.199967	1	-0.136570
7.216633	1	-0.133380
7.233300	1	-0.131990
7.249967	1	-0.133600
7.266633	1	-0.136080
7.283300	1	-0.136210
7.299967	1	-0.132910
7.316633	1	-0.127880
7.333300	1	-0.123150
7.349967	1	-0.119570
7.366633	1	-0.117230
7.383300	1	-0.115590
7.399967	1	-0.113520
7.416633	1	-0.110380
7.433300	1	-0.106650
7.449967	1	-0.103740
7.466633	1	-0.102900
7.483300	1	-0.104140
7.499967	1	-0.106440
7.516633	1	-0.109640
7.533300	1	-0.114240
7.549967	1	-0.118930
7.566633	1	-0.121000
7.583300	1	-0.119370
7.599967	1	-0.115100
7.616633	1	-0.109860
7.633300	1	-0.104940
7.649967	1	-0.102040
7.666633	1	-0.103590
7.683300	1	-0.109630
7.699967	1	-0.115500
7.716633	1	-0.115520
7.733300	1	-0.107960
7.749967	1	-0.095650
7.766633	1	-0.083730
7.783300	1	-0.076710
7.799967	1	-0.075500
7.816633	1	-0.077660
7.833300	1	-0.080650
7.849967	1	-0.083440
7.866633	1	-0.086110
7.883300	1	-0.089330
7.899967	1	-0.093050
7.916633	1	-0.095850
7.933300	1	-0.096420
7.949967	1	-0.094720
7.966633	1	-0.091170
7.983300	1	-0.085730
7.999967	1	-0.078760
8.016633	1	-0.071880
8.033300	1	-0.067780
8.049967	1	-0.069440
8.066633	1	-0.078110
8.083300	1	-0.091210
8.099967	1	-0.104160
8.116633	1	-0.114030
8.133300	1	-0.119680
8.149967	1	-0.120000
8.166633	1	-0.114380
8.183300	1	-0.103580
8.199967	1	-0.090230
8.216633	1	-0.078530
8.233300	1	-0.072100
8.249967	1	-0.071850
8.266633	1	-0.076830
8.283300	1	-0.085080
8.299967	1	-0.093080
8.316633	1	-0.097150
8.333300	1	-0.096200
8.349967	1	-0.091570
8.366633	1	-0.085010
8.383300	1	-0.078280
8.399967	1	-0.073460
8.416633	1	-0.071000
8.433300	1	-0.068880
8.449967	1	-0.065430
8.466633	1	-0.060590
8.483300	1	-0.054050
8.499967	1	-0.044880
8.516633	1	-0.032930
8.533300	1	-0.019500
8.549967	1	-0.006110
8.566633	1	0.007490
8.583300	1	0.022930
8.599967	1	0.040530
8.616633	1	0.058780
8.633300	1	0.076050
8.649967	1	0.090690
8.666633	1	0.100890
8.683300	1	0.106040
8.699967	1	0.107200
8.716633	1	0.106150
8.733300	1	0.104320
8.749967	1	0.102490
8.766633	1	0.100140
8.783300	1	0.095540
8.799967	1	0.088410
8.816633	1	0.082240
8.833300	1	0.081570
8.849967	1	0.088080
8.866633	1	0.099500
8.883300	1	0.111120
8.899967	1	0.118870
8.916633	1	0.122200
8.933300	1	0.124070
8.949967	1	0.128670
8.966633	1	0.138530
8.983300	1	0.153280
8.999967	1	0.171530
9.016633	1	0.192450
9.033300	1	0.213670
9.049967	1	0.230790
9.066633	1	0.241810
9.083300	1	0.249850
9.099967	1	0.259870
9.116633	1	0.274660
9.133300	1	0.293500
9.149967	1	0.313140
9.166633	1	0.331460
9.183300	1	0.348990
9.199967	1	0.366070
9.216633	1	0.381320
9.233300	1	0.393750
9.249967	1	0.403890
9.266633	1	0.413000
9.283300	1	0.422890
9.299967	1	0.436090
9.316633	1	0.454930
9.333300	1	0.480540
9.349967	1	0.513150
9.366633	1	0.552260
9.383300	1	0.596140
9.399967	1	0.642660
9.416633	1	0.690630
9.433300	1	0.740370
9.449967	1	0.795000
9.466633	1	0.859050
9.483300	1	0.934290
9.499967	1	1.020830
9.516633	1	1.121100
9.533300	1	1.238370
9.549967	1	1.373420
9.566633	1	1.525870
9.583300	1	1.696910
9.599967	1	1.889650
9.616633	1	2.107760
9.633300	1	2.354120
9.649967	1	2.631740
9.666633	1	2.946060
9.683300	1	3.305230
9.699967	1	3.717110
9.716633	1	4.185550
9.733300	1	4.709650
9.749967	1	5.286350
9.766633	1	5.913440
9.783300	1	6.590010
9.799967	1	7.315580
9.816633	1	8.089510
9.833300	1	8.909670
9.849967	1	9.773350
9.866633	1	10.681780
9.883300	1	11.642450
9.899967	1	12.668030
9.916633	1	13.776810
9.933300	1	14.997640
9.949967	1	16.377630
9.966633	1	17.989560
9.983300	1	19.938180
9.999967	1	22.366310
10.016633	1	25.458380
10.033300	1	29.440530
10.049967	1	34.575290
10.066633	1	41.146170
10.083300	1	49.430430
10.099967	1	59.665020
10.116633	1	72.011530
10.133300	1	86.522140
10.149967	1	103.112720
10.166633	1	121.556340
10.183300	1	141.499850
10.199967	1	162.491030
10.216633	1	184.007890
10.233300	1	205.489040
10.249967	1	226.360550
10.266633	1	246.057320
10.283300	1	264.043760
10.299967	1	279.836270
10.316633	1	293.025230
10.333300	1	303.295770
10.349967	1	310.447510
10.366633	1	314.404890
10.383300	1	315.212680
10.399967	1	313.024730
10.416633	1	308.090910
10.433300	1	300.738760
10.449967	1	291.349040
10.466633	1	280.329940
10.483300	1	268.094440
10.499967	1	255.039290
10.516633	1	241.524970
10.533300	1	227.863190
10.549967	1	214.314080
10.566633	1	201.087740
10.583300	1	188.345880
10.599967	1	176.205520
10.616633	1	164.744310
10.633300	1	154.006290
10.649967	1	144.009860
10.666633	1	134.755990
10.683300	1	126.231300
10.699967	1	118.408230
10.716633	1	111.247450
10.733300	1	104.701980
10.749967	1	98.719990
10.766633	1	93.246700
10.783300	1	88.228230
10.799967	1	83.616290
10.816633	1	79.368730
10.833300	1	75.445570
10.849967	1	71.805390
10.866633	1	68.407200
10.883300	1	65.215010
10.899967	1	62.200320
10.916633	1	59.341840
10.933300	1	56.623720
10.949967	1	54.032580
10.966633	1	51.555180
10.983300	1	49.178950
10.999967	1	46.894100
11.016633	1	44.693990
11.033300	1	42.573520
11.049967	1	40.527890
11.066633	1	38.552660
11.083300	1	36.644880
11.099967	1	34.803820
11.116633	1	33.030480
11.133300	1	31.325990
11.149967	1	29.689970
11.166633	1	28.120410
11.183300	1	26.614620
11.199967	1	25.170640
11.216633	1	23.788920
11.233300	1	22.471390
11.249967	1	21.218860
11.266633	1	20.030400
11.283300	1	18.902810
11.299967	1	17.830060
11.316633	1	16.805960
11.333300	1	15.827580
11.349967	1	14.896220
11.366633	1	14.016130
11.383300	1	13.192150
11.399967	1	12.425960
11.416633	1	11.713260
11.433300	1	11.046070
11.449967	1	10.418530
11.466633	1	9.829000
11.483300	1	9.277480
11.499967	1	8.763370
11.516633	1	8.285210
11.533300	1	7.840380
11.549967	1	7.425600
11.566633	1	7.038990
11.583300	1	6.680450
11.599967	1	6.349720
11.616633	1	6.045820
11.633300	1	5.767240
11.649967	1	5.510940
11.666633	1	5.272670
11.683300	1	5.049120
11.699967	1	4.839260
11.716633	1	4.643340
11.733300	1	4.460660
11.749967	1	4.289300
11.766633	1	4.127840
11.783300	1	3.975980
11.799967	1	3.834160
11.816633	1	3.702840
11.833300	1	3.581710
11.849967	1	3.469820
11.866633	1	3.366830
11.883300	1	3.273040
11.899967	1	3.187680
11.916633	1	3.107340
11.933300	1	3.026950
11.949967	1	2.944260
11.966633	1	2.862520
11.983300	1	2.787080
11.999967	1	2.721070
12.016633	1	2.663830
12.033300	1	2.611700
12.049967	1	2.561100
12.066633	1	2.510830
12.083300	1	2.460950
12.099967	1	2.411470
12.116633	1	2.362540
12.133300	1	2.314780
12.149967	1	2.269050
12.166633	1	2.225820
12.183300	1	2.184480
12.199967	1	2.144260
12.216633	1	2.106430
12.233300	1	2.073750
12.249967	1	2.046220
12.266633	1	2.019590
12.283300	1	1.990320
12.299967	1	1.958920
12.316633	1	1.927310
12.333300	1	1.896520
12.349967	1	1.866730
12.366633	1	1.836970
12.383300	1	1.805520
12.399967	1	1.772000
12.416633	1	1.737490
12.433300	1	1.703120
12.449967	1	1.669920
12.466633	1	1.639180
12.483300	1	1.611940
12.499967	1	1.589000
12.516633	1	1.570670
12.533300	1	1.555230
12.549967	1	1.539330
12.566633	1	1.521230
12.583300	1	1.501620
12.599967	1	1.480870
12.616633	1	1.458810
12.633300	1	1.436860
12.649967	1	1.417410
12.666633	1	1.401210
12.683300	1	1.386610
12.699967	1	1.371240
12.716633	1	1.354150
12.733300	1	1.336000
12.749967	1	1.317920
12.766633	1	1.301470
12.783300	1	1.289000
12.799967	1	1.282380
12.816633	1	1.281690
12.833300	1	1.286220
12.849967	1	1.294520
12.866633	1	1.303010
12.883300	1	1.307880
12.899967	1	1.308460
12.916633	1	1.306850
12.933300	1	1.304720
12.949967	1	1.302970
12.966633	1	1.303980
12.983300	1	1.310510
12.999967	1	1.322850
13.016633	1	1.339880
13.033300	1	1.360800
13.049967	1	1.384100
13.066633	1	1.406790
13.083300	1	1.425550
13.099967	1	1.438290
13.116633	1	1.444250
13.133300	1	1.443750
13.149967	1	1.438420
13.166633	1	1.430030
13.183300	1	1.419570
13.199967	1	1.407850
13.216633	1	1.395110
13.233300	1	1.381130
13.249967	1	1.366340
13.266633	1	1.350470
13.283300	1	1.331190
13.299967	1	1.306490
13.316633	1	1.277230
13.333300	1	1.246310
13.349967	1	1.216070
13.366633	1	1.187620
13.383300	1	1.161790
13.399967	1	1.139210
13.416633	1	1.119700
13.433300	1	1.103000
13.449967	1	1.089910
13.466633	1	1.081390
13.483300	1	1.076490
13.499967	1	1.072660
13.516633	1	1.068360
13.533300	1	1.063580
13.549967	1	1.057450
13.566633	1	1.048750
13.583300	1	1.038790
13.599967	1	1.030450
13.616633	1	1.024710
13.633300	1	1.020200
13.649967	1	1.015060
13.666633	1	1.008140
13.683300	1	0.998820
13.699967	1	0.986050
13.716633	1	0.968330
13.733300	1	0.944870
13.749967	1	0.916950
13.766633	1	0.887750
13.783300	1	0.860220
13.799967	1	0.835860
13.816633	1	0.815920
13.833300	1	0.801450
13.849967	1	0.791300
13.866633	1	0.782330
13.883300	1	0.772080
13.899967	1	0.760090
13.916633	1	0.747180
13.933300	1	0.733880
13.949967	1	0.719810
13.966633	1	0.705190
13.983300	1	0.691600
13.999967	1	0.679710
14.016633	1	0.667290
14.033300	1	0.652610
14.049967	1	0.638040
14.066633	1	0.627220
14.083300	1	0.620220
14.099967	1	0.614260
14.116633	1	0.607330
14.133300	1	0.598870
14.149967	1	0.588830
14.166633	1	0.577820
14.183300	1	0.566800
14.199967	1	0.555880
14.216633	1	0.544680
14.233300	1	0.533630
14.249967	1	0.523450
14.266633	1	0.513750
14.283300	1	0.503980
14.299967	1	0.494560
14.316633	1	0.485860
14.333300	1	0.477220
14.349967	1	0.467880
14.366633	1	0.458140
14.383300	1	0.449050
14.399967	1	0.441500
14.416633	1	0.436250
14.433300	1	0.433240
14.449967	1	0.430500
14.466633	1	0.425710
14.483300	1	0.418410
14.499967	1	0.409360
14.516633	1	0.399930
14.533300	1	0.392510
14.549967	1	0.387980
14.566633	1	0.383000
14.583300	1	0.373670
14.599967	1	0.360560
14.616633	1	0.347170
14.633300	1	0.336130
14.649967	1	0.328840
14.666633	1	0.326100
14.683300	1	0.327580
14.699967	1	0.331720
14.716633	1	0.335870
14.733300	1	0.336730
14.749967	1	0.332700
14.766633	1	0.325720
14.783300	1	0.319170
14.799967	1	0.314850
14.816633	1	0.312110
14.833300	1	0.308940
14.849967	1	0.305040
14.866633	1	0.302640
14.883300	1	0.303110
14.899967	1	0.304590
14.916633	1	0.303380
14.933300	1	0.296800
14.949967	1	0.285080
14.966633	1	0.271170
14.983300	1	0.258660
14.999967	1	0.249480
15.016633	1	0.243780
15.033300	1	0.241440
15.049967	1	0.242470
15.066633	1	0.246290
15.083300	1	0.251440
15.099967	1	0.255990
15.116633	1	0.258420
15.133300	1	0.258140
15.149967	1	0.255090
15.166633	1	0.249960
15.183300	1	0.243830
15.199967	1	0.237630
15.216633	1	0.232910
15.233300	1	0.231570
15.249967	1	0.233220
15.266633	1	0.234840
15.283300	1	0.233870
15.299967	1	0.230210
15.316633	1	0.224990
15.333300	1	0.219580
15.349967	1	0.215840
15.366633	1	0.215170
15.383300	1	0.217390
15.399967	1	0.221140
15.416633	1	0.224270
15.433300	1	0.224170
15.449967	1	0.219880
15.466633	1	0.213900
15.483300	1	0.209990
15.499967	1	0.210150
15.516633	1	0.213730
15.533300	1	0.218520
15.549967	1	0.222860
15.566633	1	0.226570
15.583300	1	0.229970
15.599967	1	0.233480
15.616633	1	0.237800
15.633300	1	0.243000
15.649967	1	0.248620
15.666633	1	0.255030
15.683300	1	0.262890
15.699967	1	0.271470
15.716633	1	0.279010
15.733300	1	0.284370
15.749967	1	0.288020
15.766633	1	0.291180
15.783300	1	0.294470
15.799967	1	0.298730
15.816633	1	0.305180
15.833300	1	0.313710
15.849967	1	0.322320
15.866633	1	0.328760
15.883300	1	0.332450
15.899967	1	0.334720
15.916633	1	0.336950
15.933300	1	0.338610
15.949967	1	0.338220
15.966633	1	0.335080
15.983300	1	0.329820
15.999967	1	0.324110
16.016633	1	0.319330
16.033300	1	0.315480
16.049967	1	0.311470
16.066633	1	0.305840
16.083300	1	0.298020
16.099967	1	0.288320
16.116633	1	0.276380
16.133300	1	0.261460
16.149967	1	0.244730
16.166633	1	0.229350
16.183300	1	0.217480
16.199967	1	0.208690
16.216633	1	0.201590
16.233300	1	0.194510
16.249967	1	0.185700
16.266633	1	0.174490
16.283300	1	0.161900
16.299967	1	0.150010
16.316633	1	0.141300
16.333300	1	0.137770
16.349967	1	0.139730
16.366633	1	0.145170
16.383300	1	0.150720
16.399967	1	0.154440
16.416633	1	0.156900
16.433300	1	0.158430
16.449967	1	0.156980
16.466633	1	0.151170
16.483300	1	0.143480
16.499967	1	0.138480
16.516633	1	0.139320
16.533300	1	0.146440
16.549967	1	0.158100
16.566633	1	0.171520
16.583300	1	0.184410
16.599967	1	0.195020
16.616633	1	0.200970
16.633300	1	0.201070
16.649967	1	0.197570
16.666633	1	0.193950
16.683300	1	0.191890
16.699967	1	0.191450
16.716633	1	0.192500
16.733300	1	0.194820
16.749967	1	0.197750
16.766633	1	0.200630
16.783300	1	0.202730
16.799967	1	0.203090
16.816633	1	0.201300
16.833300	1	0.197980
16.849967	1	0.194200
16.866633	1	0.190680
16.883300	1	0.187440
16.899967	1	0.183520
16.916633	1	0.177410
16.933300	1	0.168820
16.949967	1	0.159960
16.966633	1	0.153590
16.983300	1	0.150510
16.999967	1	0.149860
17.016633	1	0.150860
17.033300	1	0.152910
17.049967	1	0.155200
17.066633	1	0.157420
17.083300	1	0.158950
17.099967	1	0.157420
17.116633	1	0.151060
17.133300	1	0.140930
17.149967	1	0.129110
17.166633	1	0.118410
17.183300	1	0.112890
17.199967	1	0.114360
17.216633	1	0.120530
17.233300	1	0.128120
17.249967	1	0.134650
17.266633	1	0.137860
17.283300	1	0.137070
17.299967	1	0.134100
17.316633	1	0.130850
17.333300	1	0.127410
17.349967	1	0.123630
17.366633	1	0.121150
17.383300	1	0.121860
17.399967	1	0.125280
17.416633	1	0.129680
17.433300	1	0.133790
17.449967	1	0.136270
17.466633	1	0.135950
17.483300	1	0.133940
17.499967	1	0.133760
17.516633	1	0.137780
17.533300	1	0.144890
17.549967	1	0.152350
17.566633	1	0.158270
17.583300	1	0.162150
17.599967	1	0.164290
17.616633	1	0.164520
17.633300	1	0.162150
17.649967	1	0.158150
17.666633	1	0.155420
17.683300	1	0.155400
17.699967	1	0.156820
17.716633	1	0.158670
17.733300	1	0.161980
17.749967	1	0.168180
17.766633	1	0.176800
17.783300	1	0.185740
17.799967	1	0.193290
17.816633	1	0.198890
17.833300	1	0.202890
17.849967	1	0.205580
17.866633	1	0.206170
17.883300	1	0.203160
17.899967	1	0.195800
17.916633	1	0.184100
17.933300	1	0.168420
17.949967	1	0.150720
17.966633	1	0.134490
17.983300	1	0.122600
17.999967	1	0.116120
18.016633	1	0.114090
18.033300	1	0.114720
18.049967	1	0.116770
18.066633	1	0.118570
18.083300	1	0.117890
18.099967	1	0.113970
18.116633	1	0.107260
18.133300	1	0.097890
18.149967	1	0.086600
18.166633	1	0.075700
18.183300	1	0.067600
18.199967	1	0.062920
18.216633	1	0.059820
18.233300	1	0.055580
18.249967	1	0.048810
18.266633	1	0.040280
18.283300	1	0.032240
18.299967	1	0.026660
18.316633	1	0.024240
18.333300	1	0.025550
18.349967	1	0.031180
18.366633	1	0.039680
18.383300	1	0.047950
18.399967	1	0.053960
18.416633	1	0.056680
18.433300	1	0.054680
18.449967	1	0.047050
18.466633	1	0.035490
18.483300	1	0.023820
18.499967	1	0.015230
18.516633	1	0.010810
18.533300	1	0.010300
18.549967	1	0.012580
18.566633	1	0.016030
18.583300	1	0.019760
18.599967	1	0.023970
18.616633	1	0.028310
18.633300	1	0.030260
18.649967	1	0.027580
18.666633	1	0.021790
18.683300	1	0.016300
18.699967	1	0.012570
18.716633	1	0.010270
18.733300	1	0.009440
18.749967	1	0.010660
18.766633	1	0.014110
18.783300	1	0.018680
18.799967	1	0.021890
18.816633	1	0.021240
18.833300	1	0.016500
18.849967	1	0.010430
18.866633	1	0.006290
18.883300	1	0.004840
18.899967	1	0.004440
18.916633	1	0.003440
18.933300	1	0.002260
18.949967	1	0.002780
18.966633	1	0.004760
18.983300	1	0.004980
18.999967	1	0.001170
19.016633	1	-0.005350
19.033300	1	-0.011230
19.049967	1	-0.014270
19.066633	1	-0.014040
19.083300	1	-0.010760
19.099967	1	-0.004790
19.116633	1	0.003300
19.133300	1	0.012100
19.149967	1	0.018750
19.166633	1	0.020490
19.183300	1	0.016980
19.199967	1	0.010790
19.216633	1	0.005700
19.233300	1	0.004060
19.249967	1	0.005310
19.266633	1	0.007250
19.283300	1	0.008300
19.299967	1	0.007470
19.316633	1	0.003750
19.333300	1	-0.002530
19.349967	1	-0.008990
19.366633	1	-0.012270
19.383300	1	-0.010000
19.399967	1	-0.002380
19.416633	1	0.007240
19.433300	1	0.013280
19.449967	1	0.011510
19.466633	1	0.002390
19.483300	1	-0.009930
19.499967	1	-0.020880
19.516633	1	-0.027480
19.533300	1	-0.028240
19.549967	1	-0.023130
19.566633	1	-0.014230
19.583300	1	-0.004920
19.599967	1	0.001430
19.616633	1	0.002520
19.633300	1	-0.001850
19.649967	1	-0.008880
19.666633	1	-0.014130
19.683300	1	-0.015180
19.699967	1	-0.013270
19.716633	1	-0.011360
19.733300	1	-0.011520
19.749967	1	-0.013730
19.766633	1	-0.016020
19.783300	1	-0.015870
19.799967	1	-0.012570
19.816633	1	-0.008210
19.833300	1	-0.005670
19.849967	1	-0.005680
19.866633	1	-0.006730
19.883300	1	-0.007680
19.899967	1	-0.009190
19.916633	1	-0.011940
19.933300	1	-0.015060
19.949967	1	-0.017030
19.966633	1	-0.017220
19.983300	1	-0.016310
19.999967	1	-0.016000
20.016633	1	-0.018530
