# Supplementary material for: Targeted protein degradation systems to enhance Wnt signaling
Source: eLife. 2024 Jun 7;13:RP93908. doi: 10.7554/eLife.93908 (PMC11161174; doi:10.7554/eLife.93908)
Supplement: Figure 6—source data 3. [file elife-93908-fig6-data3.zip]

Archive with 12 entries (12 files):
- Figure 6C anti-ASGR1 with 4F3- RSPO2RA or IgG treatment Labelled Raw Data.pdf
- Figure 6C anti-ASGR1 with 4F3- RSPO2RA or IgG treatment Raw Data.tif
- Figure 6C anti-ASGR1 with 8G8- RSPO2RA or IgG treatment Lablled Raw Data.pdf
- Figure 6C anti-ASGR1 with 8G8- RSPO2RA or IgG treatment Raw Data.tif
- Figure 6C anti-ASGR1 with 8M24- RSPO2RA or IgG treatment Labelled Raw Data.pdf
- Figure 6C anti-ASGR1 with 8M24- RSPO2RA or IgG treatment Raw Data.tif
- Figure 6C anti-Vinculin with 4F3- RSPO2RA or IgG treatment Lablled Raw Data.pdf
- Figure 6C anti-Vinculin with 4F3- RSPO2RA or IgG treatment Raw Data.tif
- Figure 6C anti-Vinculin with 8G8- RSPO2RA or IgG treatment Lablled Raw Data.pdf
- Figure 6C anti-Vinculin with 8G8- RSPO2RA or IgG treatment Raw Data.tif
- Figure 6C anti-Vinculin with 8M24- RSPO2RA or IgG treatment Lablled Raw Data.pdf
- Figure 6C anti-Vinculin with 8M24- RSPO2RA or IgG treatment Raw Data.tif
