# Supplementary material for: Targeted protein degradation systems to enhance Wnt signaling
Source: eLife. 2024 Jun 7;13:RP93908. doi: 10.7554/eLife.93908 (PMC11161174; doi:10.7554/eLife.93908)
Supplement: Figure 7—source data 2. [file elife-93908-fig7-data2.zip]

Archive with 10 entries (10 files):
- Figure 7B input, anti-ASGR1 Labelled Raw Data.pdf
- Figure 7B input, anti-ASGR1 Raw Data.tif
- Figure 7B input, anti-Ubiquitin Laballed Raw Data.pdf
- Figure 7B input, anti-Ubiquitin Raw Data.tif
- Figure 7B input, anti-Vinculin Labelled Raw Data.pdf
- Figure 7B input, anti-Vinculin Raw Data.tif
- Figure 7B IP_Ubiquitin, IB_ASGR1 Labelled Raw Data.pdf
- Figure 7B IP_Ubiquitin, IB_ASGR1 Raw Data.tif
- Figure 7B IP_Ubiquitin, IB_Mouse IgG (H&L) Labelled Raw Data.pdf
- Figure 7B IP_Ubiquitin, IB_Mouse IgG (H&L) Raw Data.tif
