# Supplementary material for: Targeted protein degradation systems to enhance Wnt signaling
Source: eLife. 2024 Jun 7;13:RP93908. doi: 10.7554/eLife.93908 (PMC11161174; doi:10.7554/eLife.93908)
Supplement: Figure 7—source data 3. [file elife-93908-fig7-data3.zip]

Archive with 8 entries (8 files):
- Figure 7C anti-ASGR1 with mut ASGR1 transfection_Labelled Raw Data.pdf
- Figure 7C anti-ASGR1 with mut ASGR1 transfection_Raw Data.tif
- Figure 7C anti-ASGR1 with WT ASGR1 transfection_Labelled Raw Data.pdf
- Figure 7C anti-ASGR1 with WT ASGR1 transfection_Raw Data.tif
- Figure 7C anti-Vinculin with mut ASGR1 transfection_Labelled Raw Data.pdf
- Figure 7C anti-Vinculin with mut ASGR1 transfection_Raw Data.tif
- Figure 7C anti-Vinculin with WT ASGR1 transfection_Labelled Raw Data.pdf
- Figure 7C anti-Vinculin with WT ASGR1 transfection_Raw Data.tif
